# Supplementary material for: Enhanced MYC association with the NuA4 histone acetyltransferase complex mediated by the adenovirus E1A N-terminal domain activates a subset of MYC target genes highly expressed in cancer cells
Source: Genes Cancer. 2017 Nov;8(11-12):752–61. doi: 10.18632/genesandcancer.160 (PMC5755721; doi:10.18632/genesandcancer.160)
Supplement: Supplementary file 1 [file ganc-08-752-s001.xlsx]

## Sheet: Table 1
Enhanced MYC association with the NuA4 histone acetyltransferase complex mediated by the adenovirus E1A N-terminal domain activates a subset of MYC target genes highly expressed in cancer cells - Zhao et al
Table S1: Primers used for RT-qPCR and ChIP-qPCR. Most primer sequences were derived from “PrimerBank” (https://pga.mgh.harvard.edu/primerbank/).
CCNB1-1	CTCTTGGGGACATTGGTAACAAAGTC
CCNB1-2	CCAAAATAGGCTCAGGCGAAAGTTT
CCNE2-1	GGAACCACAGATGAGGTCCAT
CCNE2-2	CCATCAGTGACGTAAGCAAACT
CDC7-1	AGTGCCTAACAGTGGCTGG
CDC7-2	CACGGTGAACAATACCAAACTGA
CDK1-1	GGATGTGCTTATGCAGGATTCC
CDK1-2	CATGTACTGACCAGGAGGGATAG
DNA2-1	AGAGCTGTCCTGAGTGAAACT
DNA2-2	GAAACACCTCATGGAGAACCG
E1A-1	CCAGTCTTTTGGACCAGCTGATCG
E1A-2	TAAGTCAATCCCTTCCTGCACCGC
EXOSC2-1	TGGCTCGCAAGCCTCTTAG
EXOSC2-2	TGTGTCCGTAGTGATTGTATCCC
FEN1-1	ATGACATCAAGAGCTACTTTGGC
FEN1-2	GGCGAACAGCAATCAGGAACT
GEMIN4-1	AGGTGTCTGCAACCGTGTATC
GEMIN4-2	CAGCCCACGAAAATGGTCTC
MCT1-1	GGTGGAGGTCCTATCAGCAGTAT
MCT1-2	CAGAAAGAAGCTGCAATCAAGCCAC
MYC-1	GCCTCCCTCCACTCGGAAGGAC
MYC-2	GGGCTGGTGCATTTTCGGTTGTTG
NAF1-1	GCACCGACTTTGGAGTTGG
NAF1-2	GGACCCCTCAAACGACTGT
NCL-1	GAAGGTGGTCGTTTCCCCAACAAA
NCL-2	GCCAGGTGTGGTAACTGCTTTGGC
NOB1-1	CAGGACATCGGGAAGAACATTT
NOB1-2	CCGCACGTATTCCGGTAAGG
NOP2-1	AAGGGTGCCGAGACAGAACT
NOP2-2	GAGCACGACTAGACAGCCTC
POLB-1	CCGCAGGAGACTCTCAACG
POLB-2	GTACTTGTGGATAGCTTGGCTC
RCL1-1	TACGCAGGGTGCAACTTCTTG
RCL1-2	CGAATCTTTCGGATTTTGACGGG
RFC4-1	TTGGGCCTGAACTTTTCCGAT
RFC4-2	AGCGACTTCCTGACACAGTTA
Tip60-1	CAGGACGGAAGCGAAAATCGAATTG
Tip60-2	CGTGGTGCTGACGGTATTCCATCA
TP53-1	GTCACAGCACATGACGGAGGTTGT
TP53-2	CTGTCATCCAAATACTCCACACGC
WDR12-1	AGCTCCAAACACGCTTCTACA
WDR12-2	AGGGCATTCGCAGAAACTGG

## Sheet: Table 2 MNA4 panel
Table S2: MNA4 panel: panel of genes activated by E1A 1-80 by enhanced MYC association with the NuA4 complex. FC: fold change compared to the control Ad-lacZ. AR: activation ratio ((FC of protein A - 1)/(FC of protein B -1). logFC: log2(FC). This panel is defined as activation by E1A 1-80FH by ≥ 35% with an AR of ∆2-11/E1A 1-80FH of ≥ 0.65 and an AR of ∆26-35/∆2-11 of ≤ 40%.
entrezgene	external_gene_name	description	E1A 1-80FH_logFC	∆2-11_logFC	∆26-35_logFC	E1A 1-80FH FC	∆2-11 FC	∆26-35 FC	AR (∆2-11/E1A 1-80FH)	AR (∆26-35/E1A1-80FH)
55240	STEAP3	STEAP3 metalloreductase [Source:HGNC Symbol;Acc:HGNC:24592]	0.411399	1.34098	-0.333959	1.32997	2.53323	0.793356	4.64652	-0.626241
9586	CREB5	cAMP responsive element binding protein 5 [Source:HGNC Symbol;Acc:HGNC:16844]	0.487716	1.27578	-0.200346	1.40222	2.42131	0.870342	3.53362	-0.322353
219	ALDH1B1	aldehyde dehydrogenase 1 family member B1 [Source:HGNC Symbol;Acc:HGNC:407]	0.431284	0.990838	0.0973259	1.34843	1.98734	1.06979	2.83366	0.200293
7226	TRPM2	transient receptor potential cation channel subfamily M member 2 [Source:HGNC Symbol;Acc:HGNC:12339]	0.762965	1.51344	0.295326	1.69697	2.8549	1.22716	2.66136	0.325926
201164	PLD6	phospholipase D family member 6 [Source:HGNC Symbol;Acc:HGNC:30447]	0.915104	1.64716	0.123603	1.88571	3.13217	1.08945	2.40732	0.100995
5836	PYGL	glycogen phosphorylase L [Source:HGNC Symbol;Acc:HGNC:9725]	0.515639	1.01469	0.161528	1.42963	2.02047	1.11847	2.37525	0.275754
56652	TWNK	twinkle mtDNA helicase [Source:HGNC Symbol;Acc:HGNC:1160]	0.596251	1.11189	-0.0265762	1.51178	2.16128	0.981747	2.26909	-0.0356647
10849	CD3EAP	CD3e molecule associated protein [Source:HGNC Symbol;Acc:HGNC:24219]	0.411425	0.796771	0.151567	1.33	1.73721	1.11078	2.23397	0.335684
55199	FAM86C1	family with sequence similarity 86 member C1 [Source:HGNC Symbol;Acc:HGNC:25561]	0.433764	0.827609	-0.255586	1.35075	1.77474	0.837647	2.20879	-0.46287
133522	PPARGC1B	PPARG coactivator 1 beta [Source:HGNC Symbol;Acc:HGNC:30022]	1.38725	2.14883	0.426644	2.6158	4.43468	1.3441	2.12569	0.212962
23160	WDR43	WD repeat domain 43 [Source:HGNC Symbol;Acc:HGNC:28945]	0.482261	0.875601	0.0718475	1.39693	1.83477	1.05106	2.10306	0.128641
54436	SH3TC1	SH3 domain and tetratricopeptide repeats 1 [Source:HGNC Symbol;Acc:HGNC:26009]	1.08874	1.68451	0.3694	2.12688	3.21431	1.29182	1.96498	0.258958
65260	COA7	cytochrome c oxidase assembly factor 7 (putative) [Source:HGNC Symbol;Acc:HGNC:25716]	0.659633	1.06645	0.210548	1.57968	2.09428	1.15713	1.88773	0.27106
284615	ANKRD34A	ankyrin repeat domain 34A [Source:HGNC Symbol;Acc:HGNC:27639]	0.864411	1.33602	0.209424	1.8206	2.52453	1.15623	1.85784	0.190382
196483	EEF2KMT	eukaryotic elongation factor 2 lysine methyltransferase [Source:HGNC Symbol;Acc:HGNC:32221]	0.679734	1.0791	0.128113	1.60184	2.11272	1.09286	1.84884	0.154298
79751	SLC25A22	solute carrier family 25 member 22 [Source:HGNC Symbol;Acc:HGNC:19954]	0.780879	1.19584	0.239924	1.71818	2.29078	1.18093	1.7973	0.25193
3145	HMBS	hydroxymethylbilane synthase [Source:HGNC Symbol;Acc:HGNC:4982]	0.592284	0.933097	0.247441	1.50763	1.90937	1.1871	1.7914	0.368574
55116	TMEM39B	transmembrane protein 39B [Source:HGNC Symbol;Acc:HGNC:25510]	0.405404	0.660285	0.00346946	1.32446	1.5804	1.00241	1.7888	0.00742076
112616	CMTM7	CKLF like MARVEL transmembrane domain containing 7 [Source:HGNC Symbol;Acc:HGNC:19178]	0.569523	0.899717	-0.070271	1.48403	1.8657	0.952459	1.78851	-0.0982183
64425	POLR1E	RNA polymerase I subunit E [Source:HGNC Symbol;Acc:HGNC:17631]	0.708352	1.08534	0.133761	1.63394	2.12187	1.09715	1.76969	0.153249
254122	SNX32	sorting nexin 32 [Source:HGNC Symbol;Acc:HGNC:26423]	2.08184	2.73955	1.18422	4.23348	6.67864	2.2724	1.7562	0.393508
5520	PPP2R2A	protein phosphatase 2 regulatory subunit Balpha [Source:HGNC Symbol;Acc:HGNC:9304]	0.692925	1.04836	0.171559	1.61656	2.06817	1.12628	1.73248	0.204807
9875	URB1	URB1 ribosome biogenesis 1 homolog (S. cerevisiae) [Source:HGNC Symbol;Acc:HGNC:17344]	0.385465	0.613291	0.10927	1.30628	1.52974	1.07868	1.7296	0.256896
4814	NINJ1	ninjurin 1 [Source:HGNC Symbol;Acc:HGNC:7824]	0.390585	0.617357	0.142194	1.31092	1.53406	1.10358	1.71766	0.333142
8372	HYAL3	hyaluronoglucosaminidase 3 [Source:HGNC Symbol;Acc:HGNC:5322]	0.5786	0.883242	0.246186	1.4934	1.84452	1.18607	1.71163	0.377113
143458	LDLRAD3	low density lipoprotein receptor class A domain containing 3 [Source:HGNC Symbol;Acc:HGNC:27046]	0.526429	0.795895	0.00537653	1.44036	1.73615	1.00373	1.67171	0.00847872
79039	DDX54	DEAD-box helicase 54 [Source:HGNC Symbol;Acc:HGNC:20084]	0.445158	0.6796	0.165529	1.36146	1.6017	1.12158	1.66461	0.336348
1676	DFFA	DNA fragmentation factor subunit alpha [Source:HGNC Symbol;Acc:HGNC:2772]	0.764947	1.10774	0.225233	1.69931	2.15508	1.16897	1.65175	0.241619
83879	CDCA7	cell division cycle associated 7 [Source:HGNC Symbol;Acc:HGNC:14628]	0.540169	0.80739	-0.0494977	1.45414	1.75004	0.966273	1.65156	-0.0742659
5830	PEX5	peroxisomal biogenesis factor 5 [Source:HGNC Symbol;Acc:HGNC:9719]	0.413131	0.627498	0.0731495	1.33157	1.54488	1.05201	1.64333	0.156861
607	BCL9	B-cell CLL/lymphoma 9 [Source:HGNC Symbol;Acc:HGNC:1008]	0.488191	0.726374	0.186332	1.40268	1.65448	1.13787	1.62528	0.34237
637	BID	BH3 interacting domain death agonist [Source:HGNC Symbol;Acc:HGNC:1050]	0.409982	0.617401	0.112049	1.32867	1.53411	1.08076	1.62507	0.245726
949	SCARB1	scavenger receptor class B member 1 [Source:HGNC Symbol;Acc:HGNC:1664]	0.658247	0.955679	0.1666	1.57816	1.93949	1.12241	1.62496	0.211723
26012	NSMF	NMDA receptor synaptonuclear signaling and neuronal migration factor [Source:HGNC Symbol;Acc:HGNC:29843]	0.633018	0.921596	0.10117	1.55081	1.89421	1.07264	1.62346	0.131886
10144	FAM13A	family with sequence similarity 13 member A [Source:HGNC Symbol;Acc:HGNC:19367]	0.39111	0.588088	-0.0770308	1.3114	1.50325	0.948007	1.61609	-0.166965
6650	CAPN15	calpain 15 [Source:HGNC Symbol;Acc:HGNC:11182]	0.551824	0.809141	0.172328	1.46594	1.75217	1.12688	1.61431	0.272301
8187	ZNF239	zinc finger protein 239 [Source:HGNC Symbol;Acc:HGNC:13031]	0.698785	1.00414	0.306299	1.62314	2.00575	1.23653	1.61401	0.379582
6573	SLC19A1	solute carrier family 19 member 1 [Source:HGNC Symbol;Acc:HGNC:10937]	0.893181	1.24249	0.0796354	1.85727	2.36606	1.05675	1.59351	0.0661999
79178	THTPA	thiamine triphosphatase [Source:HGNC Symbol;Acc:HGNC:18987]	0.463629	0.67918	0.103575	1.37901	1.60123	1.07443	1.58633	0.196389
57622	LRFN1	leucine rich repeat and fibronectin type III domain containing 1 [Source:HGNC Symbol;Acc:HGNC:29290]	2.0798	2.61193	1.00509	4.22748	6.11323	2.00707	1.58428	0.312031
55621	TRMT1	tRNA methyltransferase 1 [Source:HGNC Symbol;Acc:HGNC:25980]	0.554455	0.798909	0.142215	1.46861	1.73978	1.1036	1.57867	0.221074
55228	PNMAL1	paraneoplastic Ma antigen family like 1 [Source:HGNC Symbol;Acc:HGNC:25578]	0.466852	0.680892	-0.140512	1.38209	1.60313	0.907197	1.5785	-0.242882
4913	NTHL1	nth like DNA glycosylase 1 [Source:HGNC Symbol;Acc:HGNC:8028]	0.644064	0.913692	0.0581244	1.56273	1.88386	1.04111	1.57068	0.0730576
8623	ASMTL	acetylserotonin O-methyltransferase-like [Source:HGNC Symbol;Acc:HGNC:751]	0.39508	0.578614	0.152849	1.31502	1.49341	1.11176	1.56632	0.354784
55003	PAK1IP1	PAK1 interacting protein 1 [Source:HGNC Symbol;Acc:HGNC:20882]	0.473581	0.685419	0.170222	1.38855	1.60817	1.12523	1.56522	0.322304
64318	NOC3L	NOC3 like DNA replication regulator [Source:HGNC Symbol;Acc:HGNC:24034]	0.714212	1.00035	0.0824623	1.64059	2.00048	1.05882	1.56182	0.0918278
154796	AMOT	angiomotin [Source:HGNC Symbol;Acc:HGNC:17810]	0.849282	1.16249	-0.0386936	1.8016	2.23843	0.973536	1.54494	-0.0330137
51102	MECR	mitochondrial trans-2-enoyl-CoA reductase [Source:HGNC Symbol;Acc:HGNC:19691]	0.418723	0.602459	0.131966	1.33674	1.5183	1.09579	1.53916	0.284447
64928	MRPL14	mitochondrial ribosomal protein L14 [Source:HGNC Symbol;Acc:HGNC:14279]	0.398448	0.5741	-0.0386153	1.31809	1.48875	0.973589	1.53651	-0.0830305
10629	TAF6L	TATA-box binding protein associated factor 6 like [Source:HGNC Symbol;Acc:HGNC:17305]	0.408057	0.58582	0.0580459	1.3269	1.50089	1.04105	1.53226	0.125589
339768	ESPNL	espin-like [Source:HGNC Symbol;Acc:HGNC:27937]	1.15384	1.52437	0.444644	2.22506	2.87661	1.36098	1.53185	0.294661
7867	MAPKAPK3	mitogen-activated protein kinase-activated protein kinase 3 [Source:HGNC Symbol;Acc:HGNC:6888]	0.703483	0.97209	0.272816	1.62843	1.96168	1.20816	1.53029	0.331243
131076	CCDC58	coiled-coil domain containing 58 [Source:HGNC Symbol;Acc:HGNC:31136]	0.506513	0.710924	0.0299202	1.42061	1.63685	1.02096	1.51411	0.0498217
7753	ZNF202	zinc finger protein 202 [Source:HGNC Symbol;Acc:HGNC:12994]	0.394566	0.560213	0.0886857	1.31455	1.47449	1.0634	1.50848	0.201563
4774	NFIA	nuclear factor I A [Source:HGNC Symbol;Acc:HGNC:7784]	0.611511	0.843116	0.104249	1.52786	1.79392	1.07493	1.50404	0.14196
4234	METTL1	methyltransferase like 1 [Source:HGNC Symbol;Acc:HGNC:7030]	0.484293	0.677623	0.0386205	1.3989	1.5995	1.02713	1.50289	0.068015
80324	PUS1	pseudouridylate synthase 1 [Source:HGNC Symbol;Acc:HGNC:15508]	0.730771	0.988336	0.325628	1.65953	1.9839	1.25321	1.49182	0.383927
9942	XYLB	xylulokinase [Source:HGNC Symbol;Acc:HGNC:12839]	0.588027	0.807904	0.228583	1.50319	1.75067	1.17168	1.49182	0.341191
55163	PNPO	pyridoxamine 5'-phosphate oxidase [Source:HGNC Symbol;Acc:HGNC:30260]	0.601449	0.823435	0.124742	1.51724	1.76961	1.09031	1.48793	0.174604
9188	DDX21	DExD-box helicase 21 [Source:HGNC Symbol;Acc:HGNC:2744]	0.644207	0.874826	0.264079	1.56288	1.83379	1.20087	1.48129	0.35686
5425	POLD2	DNA polymerase delta 2, accessory subunit [Source:HGNC Symbol;Acc:HGNC:9176]	0.456718	0.630824	0.100285	1.37242	1.54845	1.07199	1.47268	0.193293
25946	ZNF385A	zinc finger protein 385A [Source:HGNC Symbol;Acc:HGNC:17521]	0.815328	1.07902	0.206476	1.7597	2.1126	1.15387	1.46453	0.202536
79443	FYCO1	FYVE and coiled-coil domain containing 1 [Source:HGNC Symbol;Acc:HGNC:14673]	0.381663	0.529002	0.0182745	1.30284	1.44293	1.01275	1.46258	0.0420926
163154	PRR22	proline rich 22 [Source:HGNC Symbol;Acc:HGNC:28354]	0.803887	1.06377	0.0293962	1.7458	2.09039	1.02058	1.46205	0.0276012
338707	B4GALNT4	beta-1,4-N-acetyl-galactosaminyltransferase 4 [Source:HGNC Symbol;Acc:HGNC:26315]	0.678718	0.906708	0.127002	1.60072	1.87476	1.09202	1.4562	0.153187
1757	SARDH	sarcosine dehydrogenase [Source:HGNC Symbol;Acc:HGNC:10536]	1.37495	1.7298	0.536928	2.59359	3.31681	1.45088	1.45383	0.282933
26517	TIMM13	translocase of inner mitochondrial membrane 13 [Source:HGNC Symbol;Acc:HGNC:11816]	0.501624	0.678138	0.177468	1.41581	1.60007	1.1309	1.44315	0.314803
10544	PROCR	protein C receptor [Source:HGNC Symbol;Acc:HGNC:9452]	0.379631	0.520403	-0.22545	1.30101	1.43436	0.855328	1.443	-0.480623
25879	DCAF13	DDB1 and CUL4 associated factor 13 [Source:HGNC Symbol;Acc:HGNC:24535]	0.402244	0.548206	0.0646538	1.32156	1.46227	1.04583	1.43756	0.142535
121642	ALKBH2	alkB homolog 2, alpha-ketoglutarate dependent dioxygenase [Source:HGNC Symbol;Acc:HGNC:32487]	0.563643	0.754513	0.105889	1.478	1.68706	1.07616	1.43738	0.159327
85395	FAM207A	family with sequence similarity 207 member A [Source:HGNC Symbol;Acc:HGNC:15811]	0.493778	0.664107	0.202248	1.40813	1.58459	1.15049	1.43237	0.368732
80273	GRPEL1	GrpE like 1, mitochondrial [Source:HGNC Symbol;Acc:HGNC:19696]	0.386257	0.523715	0.149267	1.307	1.43765	1.10901	1.42559	0.35507
134637	ADAT2	adenosine deaminase, tRNA specific 2 [Source:HGNC Symbol;Acc:HGNC:21172]	1.07461	1.36516	0.331371	2.10616	2.57605	1.25821	1.42479	0.233429
51307	FAM53C	family with sequence similarity 53 member C [Source:HGNC Symbol;Acc:HGNC:1336]	0.445819	0.597135	0.0406019	1.36209	1.51271	1.02854	1.41598	0.0788287
345895	RSPH4A	radial spoke head 4 homolog A [Source:HGNC Symbol;Acc:HGNC:21558]	0.888388	1.13314	0.397655	1.85111	2.19335	1.31736	1.40211	0.372885
10885	WDR3	WD repeat domain 3 [Source:HGNC Symbol;Acc:HGNC:12755]	0.855802	1.09262	0.259172	1.80976	2.13262	1.19679	1.3987	0.243023
51096	UTP18	UTP18, small subunit processome component [Source:HGNC Symbol;Acc:HGNC:24274]	0.394991	0.524366	-0.0982429	1.31493	1.4383	0.93417	1.39172	-0.209027
80045	GPR157	G protein-coupled receptor 157 [Source:HGNC Symbol;Acc:HGNC:23687]	0.543899	0.710269	0.152326	1.45791	1.63611	1.11136	1.38917	0.243192
27235	COQ2	coenzyme Q2, polyprenyltransferase [Source:HGNC Symbol;Acc:HGNC:25223]	0.383082	0.506124	0.0592777	1.30413	1.42023	1.04194	1.38176	0.137917
150726	FBXO41	F-box protein 41 [Source:HGNC Symbol;Acc:HGNC:29409]	0.668384	0.855862	0.22397	1.58929	1.80984	1.16794	1.37426	0.284991
23277	CLUH	clustered mitochondria homolog [Source:HGNC Symbol;Acc:HGNC:29094]	0.799444	1.01113	0.361648	1.74043	2.01549	1.28489	1.37149	0.384767
124454	EARS2	glutamyl-tRNA synthetase 2, mitochondrial [Source:HGNC Symbol;Acc:HGNC:29419]	0.650836	0.828031	0.246224	1.57008	1.77526	1.1861	1.35992	0.326444
10171	RCL1	RNA terminal phosphate cyclase like 1 [Source:HGNC Symbol;Acc:HGNC:17687]	1.0292	1.27089	0.299455	2.0409	2.4131	1.23068	1.35757	0.221616
1207	CLNS1A	chloride nucleotide-sensitive channel 1A [Source:HGNC Symbol;Acc:HGNC:2080]	0.378403	0.491423	0.147312	1.2999	1.40583	1.1075	1.35321	0.358463
643988	FNDC10	fibronectin type III domain containing 10 [Source:HGNC Symbol;Acc:HGNC:42951]	0.42121	0.544323	0.0207233	1.33905	1.45834	1.01447	1.35182	0.0426721
134147	CMBL	carboxymethylenebutenolidase homolog [Source:HGNC Symbol;Acc:HGNC:25090]	0.448991	0.575266	-0.0251266	1.36509	1.48995	0.982734	1.34202	-0.0472921
56915	EXOSC5	exosome component 5 [Source:HGNC Symbol;Acc:HGNC:24662]	0.8394	1.04141	-0.0589166	1.78931	2.05824	0.959985	1.34072	-0.0506967
51154	MRTO4	MRT4 homolog, ribosome maturation factor [Source:HGNC Symbol;Acc:HGNC:18477]	0.782215	0.971392	0.301275	1.71977	1.96073	1.23223	1.33478	0.322649
57647	DHX37	DEAH-box helicase 37 [Source:HGNC Symbol;Acc:HGNC:17210]	0.848555	1.04626	0.331133	1.8007	2.06517	1.258	1.3303	0.322221
6535	SLC6A8	solute carrier family 6 member 8 [Source:HGNC Symbol;Acc:HGNC:11055]	0.900079	1.10567	0.31979	1.86617	2.15199	1.24815	1.32998	0.286491
54517	PUS7	pseudouridylate synthase 7 (putative) [Source:HGNC Symbol;Acc:HGNC:26033]	0.490294	0.621285	-0.0207195	1.40473	1.53824	0.985741	1.32988	-0.0352308
81929	SEH1L	SEH1 like nucleoporin [Source:HGNC Symbol;Acc:HGNC:30379]	0.524549	0.661403	0.214364	1.43848	1.58162	1.16019	1.32644	0.365333
80758	PRR7	proline rich 7, synaptic [Source:HGNC Symbol;Acc:HGNC:28130]	1.65339	1.94318	0.469956	3.14571	3.84552	1.38507	1.32614	0.179459
4489	MT1A	metallothionein 1A [Source:HGNC Symbol;Acc:HGNC:7393]	1.13687	1.37261	-0.300644	2.19903	2.58939	0.81189	1.32556	-0.156885
23286	WWC1	WW and C2 domain containing 1 [Source:HGNC Symbol;Acc:HGNC:29435]	1.42982	1.69653	0.139771	2.69413	3.24119	1.10173	1.32292	0.060049
7957	EPM2A	EPM2A, laforin glucan phosphatase [Source:HGNC Symbol;Acc:HGNC:3413]	0.393668	0.498502	-0.00642648	1.31373	1.41275	0.995555	1.31561	-0.014167
27340	UTP20	UTP20, small subunit processome component [Source:HGNC Symbol;Acc:HGNC:17897]	0.619493	0.769988	-0.140721	1.53633	1.70526	0.907066	1.31495	-0.173276
55726	INTS13	integrator complex subunit 13 [Source:HGNC Symbol;Acc:HGNC:20174]	0.565305	0.703761	0.187556	1.4797	1.62874	1.13883	1.3107	0.289416
29954	POMT2	protein O-mannosyltransferase 2 [Source:HGNC Symbol;Acc:HGNC:19743]	0.444707	0.558635	0.1198	1.36104	1.47287	1.08658	1.30977	0.23982
84916	UTP4	UTP4, small subunit processome component [Source:HGNC Symbol;Acc:HGNC:1983]	0.452603	0.564629	0.148324	1.36851	1.47901	1.10828	1.29986	0.293837
7866	IFRD2	interferon related developmental regulator 2 [Source:HGNC Symbol;Acc:HGNC:5457]	0.706983	0.864815	0.151039	1.63239	1.82111	1.11037	1.29842	0.174527
79080	CCDC86	coiled-coil domain containing 86 [Source:HGNC Symbol;Acc:HGNC:28359]	1.11467	1.32763	0.290703	2.16546	2.50991	1.22324	1.29555	0.191544
10322	SMYD5	SMYD family member 5 [Source:HGNC Symbol;Acc:HGNC:16258]	0.584026	0.717831	0.169489	1.49903	1.64471	1.12466	1.29193	0.249806
6494	SIPA1	signal-induced proliferation-associated 1 [Source:HGNC Symbol;Acc:HGNC:10885]	0.405107	0.503917	0.168061	1.32419	1.41806	1.12355	1.28956	0.381099
1944	EFNA3	ephrin A3 [Source:HGNC Symbol;Acc:HGNC:3223]	1.01975	1.2167	0.002399	2.02757	2.32415	1.00166	1.28863	0.0016196
285855	RPL7L1	ribosomal protein L7 like 1 [Source:HGNC Symbol;Acc:HGNC:21370]	0.574622	0.704613	0.0544613	1.48929	1.62971	1.03847	1.28699	0.078627
339229	OXLD1	oxidoreductase like domain containing 1 [Source:HGNC Symbol;Acc:HGNC:27901]	0.384373	0.476986	0.154416	1.30529	1.39183	1.11297	1.28347	0.370043
84253	GARNL3	GTPase activating Rap/RanGAP domain like 3 [Source:HGNC Symbol;Acc:HGNC:25425]	1.00856	1.19599	-0.0355845	2.01191	2.29102	0.975636	1.27583	-0.024077
6652	SORD	sorbitol dehydrogenase [Source:HGNC Symbol;Acc:HGNC:11184]	0.969017	1.15067	0.346715	1.95751	2.22017	1.27166	1.27432	0.283718
83743	GRWD1	glutamate rich WD repeat containing 1 [Source:HGNC Symbol;Acc:HGNC:21270]	0.943205	1.12109	0.395026	1.9228	2.17512	1.31497	1.27343	0.341318
90025	UBE3D	ubiquitin protein ligase E3D [Source:HGNC Symbol;Acc:HGNC:21381]	0.940608	1.11671	-0.0972523	1.91934	2.16852	0.934812	1.27104	-0.070908
26155	NOC2L	NOC2 like nucleolar associated transcriptional repressor [Source:HGNC Symbol;Acc:HGNC:24517]	0.596784	0.722411	0.186635	1.51234	1.64994	1.13811	1.26856	0.269558
51018	RRP15	ribosomal RNA processing 15 homolog [Source:HGNC Symbol;Acc:HGNC:24255]	0.576997	0.699173	-0.0154507	1.49174	1.62357	0.989348	1.26809	-0.0216628
55009	C19orf24	chromosome 19 open reading frame 24 [Source:HGNC Symbol;Acc:HGNC:26073]	0.493652	0.599548	0.202508	1.408	1.51524	1.1507	1.26283	0.369352
9143	SYNGR3	synaptogyrin 3 [Source:HGNC Symbol;Acc:HGNC:11501]	1.32957	1.54038	0.366557	2.51328	2.90872	1.28927	1.26131	0.191155
79590	MRPL24	mitochondrial ribosomal protein L24 [Source:HGNC Symbol;Acc:HGNC:14037]	0.58425	0.703762	0.239342	1.49926	1.62875	1.18045	1.25936	0.361443
152519	NIPAL1	NIPA like domain containing 1 [Source:HGNC Symbol;Acc:HGNC:27194]	1.0053	1.17757	-0.0331134	2.00736	2.26195	0.977309	1.25273	-0.0225252
432	ASGR1	asialoglycoprotein receptor 1 [Source:HGNC Symbol;Acc:HGNC:742]	0.64543	0.770666	0.14226	1.56421	1.70606	1.10363	1.25142	0.183678
154091	SLC2A12	solute carrier family 2 member 12 [Source:HGNC Symbol;Acc:HGNC:18067]	0.813417	0.961137	0.0924744	1.75737	1.94684	1.0662	1.25017	0.0874042
60436	TGIF2	TGFB induced factor homeobox 2 [Source:HGNC Symbol;Acc:HGNC:15764]	0.603544	0.719855	-0.140198	1.51944	1.64702	0.907394	1.2456	-0.178278
5026	P2RX5	purinergic receptor P2X 5 [Source:HGNC Symbol;Acc:HGNC:8536]	0.694807	0.822981	-0.187877	1.61867	1.76906	0.877897	1.24309	-0.197365
91869	RFT1	RFT1 homolog [Source:HGNC Symbol;Acc:HGNC:30220]	0.484711	0.580063	0.047657	1.39931	1.49491	1.03358	1.23944	0.0841084
8165	AKAP1	A-kinase anchoring protein 1 [Source:HGNC Symbol;Acc:HGNC:367]	0.926385	1.08116	0.360117	1.90051	2.11573	1.28353	1.239	0.314856
137682	NDUFAF6	NADH:ubiquinone oxidoreductase complex assembly factor 6 [Source:HGNC Symbol;Acc:HGNC:28625]	0.617046	0.730362	0.255938	1.53373	1.65906	1.19411	1.23481	0.363689
10287	RGS19	regulator of G-protein signaling 19 [Source:HGNC Symbol;Acc:HGNC:13735]	0.577852	0.685483	0.109328	1.49263	1.60824	1.07873	1.23469	0.159809
10419	PRMT5	protein arginine methyltransferase 5 [Source:HGNC Symbol;Acc:HGNC:10894]	0.659812	0.777254	0.278743	1.57988	1.71387	1.21314	1.23107	0.367556
41	ASIC1	acid sensing ion channel subunit 1 [Source:HGNC Symbol;Acc:HGNC:100]	0.782024	0.910839	0.123542	1.71954	1.88014	1.08941	1.22319	0.124255
116447	TOP1MT	topoisomerase (DNA) I, mitochondrial [Source:HGNC Symbol;Acc:HGNC:29787]	0.710305	0.824604	0.149896	1.63615	1.77105	1.10949	1.21206	0.172112
23170	TTLL12	tubulin tyrosine ligase like 12 [Source:HGNC Symbol;Acc:HGNC:28974]	0.914157	1.05056	0.245556	1.88447	2.07134	1.18555	1.21128	0.209787
747	DAGLA	diacylglycerol lipase alpha [Source:HGNC Symbol;Acc:HGNC:1165]	0.635889	0.739877	0.0961472	1.5539	1.67003	1.06892	1.20968	0.124419
84365	NIFK	nucleolar protein interacting with the FHA domain of MKI67 [Source:HGNC Symbol;Acc:HGNC:17838]	0.593398	0.690034	-0.140549	1.5088	1.61332	0.907174	1.20543	-0.182443
25885	POLR1A	RNA polymerase I subunit A [Source:HGNC Symbol;Acc:HGNC:17264]	0.602095	0.699157	0.258639	1.51792	1.62356	1.19635	1.20396	0.379113
7675	ZNF121	zinc finger protein 121 [Source:HGNC Symbol;Acc:HGNC:12904]	0.560022	0.650835	0.216817	1.47429	1.57008	1.16217	1.20195	0.341914
282969	FUOM	fucose mutarotase [Source:HGNC Symbol;Acc:HGNC:24733]	0.566398	0.656953	0.15878	1.48082	1.57675	1.11634	1.19951	0.241966
284184	NDUFAF8	NADH:ubiquinone oxidoreductase complex assembly factor 8 [Source:HGNC Symbol;Acc:HGNC:33551]	0.438297	0.511561	0.0181363	1.355	1.42559	1.01265	1.19884	0.0356348
7327	UBE2G2	ubiquitin conjugating enzyme E2 G2 [Source:HGNC Symbol;Acc:HGNC:12483]	0.427291	0.497491	0.156382	1.34471	1.41176	1.11449	1.19451	0.332133
8884	SLC5A6	solute carrier family 5 member 6 [Source:HGNC Symbol;Acc:HGNC:11041]	0.902244	1.02628	0.426892	1.86897	2.03677	1.34433	1.1931	0.396255
9221	NOLC1	nucleolar and coiled-body phosphoprotein 1 [Source:HGNC Symbol;Acc:HGNC:15608]	0.601252	0.692666	0.200278	1.51703	1.61627	1.14892	1.19193	0.288028
6875	TAF4B	TATA-box binding protein associated factor 4b [Source:HGNC Symbol;Acc:HGNC:11538]	0.719341	0.823667	0.271861	1.64643	1.7699	1.20736	1.191	0.320784
353	APRT	adenine phosphoribosyltransferase [Source:HGNC Symbol;Acc:HGNC:626]	0.457715	0.530441	0.0849398	1.37336	1.44437	1.06064	1.19018	0.162424
64979	MRPL36	mitochondrial ribosomal protein L36 [Source:HGNC Symbol;Acc:HGNC:14490]	0.748152	0.854546	0.327471	1.67964	1.80819	1.25481	1.18914	0.374921
705	BYSL	bystin like [Source:HGNC Symbol;Acc:HGNC:1157]	1.07005	1.20418	0.515368	2.09951	2.30406	1.42936	1.18603	0.390499
91608	RASL10B	RAS like family 10 member B [Source:HGNC Symbol;Acc:HGNC:30295]	1.71278	1.88745	0.307555	3.27792	3.6998	1.23761	1.1852	0.104309
119559	SFXN4	sideroflexin 4 [Source:HGNC Symbol;Acc:HGNC:16088]	0.761257	0.866261	0.242877	1.69497	1.82293	1.18335	1.18413	0.263826
339456	TMEM52	transmembrane protein 52 [Source:HGNC Symbol;Acc:HGNC:27916]	2.18738	2.37642	0.42782	4.55477	5.19246	1.3452	1.17939	0.0971087
25974	MMACHC	methylmalonic aciduria (cobalamin deficiency) cblC type, with homocystinuria [Source:HGNC Symbol;Acc:HGNC:24525]	1.172	1.30844	0.582077	2.25324	2.47674	1.497	1.17834	0.396574
29903	CCDC106	coiled-coil domain containing 106 [Source:HGNC Symbol;Acc:HGNC:30181]	0.563451	0.643909	0.199841	1.4778	1.56256	1.14857	1.17739	0.310949
283951	C16orf91	chromosome 16 open reading frame 91 [Source:HGNC Symbol;Acc:HGNC:27558]	0.47836	0.54826	-0.00789568	1.39316	1.46232	0.994542	1.17591	-0.0138822
51058	ZNF691	zinc finger protein 691 [Source:HGNC Symbol;Acc:HGNC:28028]	0.69521	0.789114	0.305007	1.61912	1.72801	1.23542	1.17588	0.380256
57539	WDR35	WD repeat domain 35 [Source:HGNC Symbol;Acc:HGNC:29250]	0.397185	0.456883	0.0297484	1.31694	1.37257	1.02083	1.17555	0.0657359
162239	ZFP1	ZFP1 zinc finger protein [Source:HGNC Symbol;Acc:HGNC:23328]	0.501082	0.573393	0.219234	1.41527	1.48802	1.16412	1.17517	0.395197
51491	NOP16	NOP16 nucleolar protein [Source:HGNC Symbol;Acc:HGNC:26934]	0.82483	0.930027	0.355567	1.77133	1.90531	1.27949	1.17371	0.362348
5881	RAC3	ras-related C3 botulinum toxin substrate 3 (rho family, small GTP binding protein Rac3) [Source:HGNC Symbol;Acc:HGNC:9803]	0.828538	0.932191	0.344317	1.77588	1.90817	1.26955	1.1705	0.347409
29911	HOOK2	hook microtubule tethering protein 2 [Source:HGNC Symbol;Acc:HGNC:19885]	0.382286	0.438278	0.0921911	1.30341	1.35499	1.06599	1.17001	0.217491
26156	RSL1D1	ribosomal L1 domain containing 1 [Source:HGNC Symbol;Acc:HGNC:24534]	0.525549	0.596245	0.0677736	1.43948	1.51178	1.0481	1.1645	0.109443
6949	TCOF1	treacle ribosome biogenesis factor 1 [Source:HGNC Symbol;Acc:HGNC:11654]	0.565595	0.640067	-0.080772	1.48	1.5584	0.945552	1.16334	-0.113435
7043	TGFB3	transforming growth factor beta 3 [Source:HGNC Symbol;Acc:HGNC:11769]	0.629844	0.710519	0.226469	1.5474	1.63639	1.16997	1.16258	0.310503
83451	ABHD11	abhydrolase domain containing 11 [Source:HGNC Symbol;Acc:HGNC:16407]	0.702189	0.78985	-0.00460425	1.62697	1.72889	0.996814	1.16256	-0.00508211
79639	TMEM53	transmembrane protein 53 [Source:HGNC Symbol;Acc:HGNC:26186]	0.622491	0.702197	0.278976	1.53953	1.62698	1.21333	1.16208	0.395406
81689	ISCA1	iron-sulfur cluster assembly 1 [Source:HGNC Symbol;Acc:HGNC:28660]	0.448494	0.509639	0.0441342	1.36461	1.42369	1.03106	1.16203	0.0851974
10732	TCFL5	transcription factor like 5 [Source:HGNC Symbol;Acc:HGNC:11646]	0.401456	0.456477	0.132781	1.32084	1.37219	1.09641	1.16004	0.300478
2030	SLC29A1	solute carrier family 29 member 1 (Augustine blood group) [Source:HGNC Symbol;Acc:HGNC:11003]	0.833753	0.930948	-0.000900365	1.78232	1.90653	0.999376	1.15878	-0.000797493
256586	LYSMD2	LysM domain containing 2 [Source:HGNC Symbol;Acc:HGNC:28571]	0.814556	0.909392	0.0116912	1.75876	1.87825	1.00814	1.15749	0.0107237
5198	PFAS	phosphoribosylformylglycinamidine synthase [Source:HGNC Symbol;Acc:HGNC:8863]	0.762363	0.850713	0.230063	1.69627	1.80339	1.17289	1.15386	0.248304
79050	NOC4L	nucleolar complex associated 4 homolog [Source:HGNC Symbol;Acc:HGNC:28461]	0.508126	0.569318	0.209766	1.4222	1.48382	1.1565	1.14595	0.370677
10220	GDF11	growth differentiation factor 11 [Source:HGNC Symbol;Acc:HGNC:4216]	0.927617	1.02177	0.397684	1.90213	2.03041	1.31739	1.14219	0.351824
138199	CARNMT1	carnosine N-methyltransferase 1 [Source:HGNC Symbol;Acc:HGNC:23435]	0.500326	0.558669	0.00743596	1.41453	1.47291	1.00517	1.14082	0.0124659
51116	MRPS2	mitochondrial ribosomal protein S2 [Source:HGNC Symbol;Acc:HGNC:14495]	0.664216	0.736928	0.23749	1.58471	1.66662	1.17894	1.1401	0.306033
54475	NLE1	notchless homolog 1 [Source:HGNC Symbol;Acc:HGNC:19889]	0.805502	0.889421	0.359215	1.74775	1.85243	1.28273	1.13999	0.378103
26135	SERBP1	SERPINE1 mRNA binding protein 1 [Source:HGNC Symbol;Acc:HGNC:17860]	0.605795	0.673282	0.169342	1.52182	1.5947	1.12455	1.13967	0.238676
9933	PUM3	pumilio RNA binding family member 3 [Source:HGNC Symbol;Acc:HGNC:29676]	0.504694	0.562562	0.21344	1.41882	1.47689	1.15945	1.13864	0.380709
6697	SPR	sepiapterin reductase (7,8-dihydrobiopterin:NADP+ oxidoreductase) [Source:HGNC Symbol;Acc:HGNC:11257]	0.6847	0.756733	-0.056078	1.60737	1.68966	0.961875	1.13549	-0.0627701
11222	MRPL3	mitochondrial ribosomal protein L3 [Source:HGNC Symbol;Acc:HGNC:10379]	0.424095	0.473029	0.161396	1.34173	1.38802	1.11837	1.13546	0.34638
6059	ABCE1	ATP binding cassette subfamily E member 1 [Source:HGNC Symbol;Acc:HGNC:69]	0.464658	0.517372	-0.197749	1.37999	1.43135	0.87191	1.13515	-0.337087
7993	UBXN8	UBX domain protein 8 [Source:HGNC Symbol;Acc:HGNC:30307]	0.457159	0.509029	-0.282595	1.37284	1.42309	0.822111	1.13479	-0.477124
65095	KRI1	KRI1 homolog [Source:HGNC Symbol;Acc:HGNC:25769]	0.61722	0.682597	0.223436	1.53392	1.60503	1.16751	1.13319	0.31374
8602	NOP14	NOP14 nucleolar protein [Source:HGNC Symbol;Acc:HGNC:16821]	0.504737	0.559421	-0.00557893	1.41886	1.47368	0.99614	1.13086	-0.00921432
79140	CCDC28B	coiled-coil domain containing 28B [Source:HGNC Symbol;Acc:HGNC:28163]	0.642675	0.70882	0.141551	1.56122	1.63447	1.10309	1.13051	0.183689
745	MYRF	myelin regulatory factor [Source:HGNC Symbol;Acc:HGNC:1181]	0.612037	0.67514	0.189343	1.52842	1.59675	1.14024	1.12932	0.265406
80018	NAA25	N(alpha)-acetyltransferase 25, NatB auxiliary subunit [Source:HGNC Symbol;Acc:HGNC:25783]	0.610152	0.672685	0.154153	1.52642	1.59404	1.11277	1.12845	0.214217
27339	PRPF19	pre-mRNA processing factor 19 [Source:HGNC Symbol;Acc:HGNC:17896]	0.535929	0.592169	0.221718	1.44988	1.50751	1.16612	1.12812	0.369261
11232	POLG2	DNA polymerase gamma 2, accessory subunit [Source:HGNC Symbol;Acc:HGNC:9180]	0.459256	0.507993	0.0552766	1.37483	1.42207	1.03906	1.12602	0.104202
25929	GEMIN5	gem nuclear organelle associated protein 5 [Source:HGNC Symbol;Acc:HGNC:20043]	0.931447	1.0151	0.313212	1.90719	2.02105	1.24247	1.12551	0.267278
83593	RASSF5	Ras association domain family member 5 [Source:HGNC Symbol;Acc:HGNC:17609]	0.772561	0.844602	0.142237	1.7083	1.79577	1.10362	1.12349	0.146287
10575	CCT4	chaperonin containing TCP1 subunit 4 [Source:HGNC Symbol;Acc:HGNC:1617]	0.577667	0.634133	0.201326	1.49243	1.552	1.14976	1.12097	0.304112
6632	SNRPD1	small nuclear ribonucleoprotein D1 polypeptide [Source:HGNC Symbol;Acc:HGNC:11158]	0.499068	0.548686	0.192619	1.4133	1.46275	1.14284	1.11965	0.345601
124930	ANKRD13B	ankyrin repeat domain 13B [Source:HGNC Symbol;Acc:HGNC:26363]	1.01978	1.10187	0.181641	2.02761	2.14633	1.13417	1.11553	0.130568
23466	CBX6	chromobox 6 [Source:HGNC Symbol;Acc:HGNC:1556]	0.720076	0.78344	0.189036	1.64727	1.72123	1.14	1.11427	0.216296
23195	MDN1	midasin AAA ATPase 1 [Source:HGNC Symbol;Acc:HGNC:18302]	0.636366	0.692368	0.254439	1.55441	1.61593	1.19287	1.11097	0.347888
9841	ZBTB24	zinc finger and BTB domain containing 24 [Source:HGNC Symbol;Acc:HGNC:21143]	0.415548	0.454914	0.0265664	1.33381	1.3707	1.01859	1.11053	0.0556762
56893	UBQLN4	ubiquilin 4 [Source:HGNC Symbol;Acc:HGNC:1237]	0.621621	0.675906	-0.0304998	1.5386	1.5976	0.979081	1.10954	-0.0388393
10622	POLR3G	RNA polymerase III subunit G [Source:HGNC Symbol;Acc:HGNC:30075]	1.87924	1.98653	0.414523	3.67881	3.96284	1.33286	1.10602	0.124256
54984	PINX1	PIN2/TERF1 interacting, telomerase inhibitor 1 [Source:HGNC Symbol;Acc:HGNC:30046]	0.773904	0.833323	-0.0941347	1.70989	1.78179	0.936834	1.10128	-0.0889799
1105	CHD1	chromodomain helicase DNA binding protein 1 [Source:HGNC Symbol;Acc:HGNC:1915]	0.404036	0.438844	-0.045003	1.3232	1.35552	0.969288	1.09998	-0.0950241
55735	DNAJC11	DnaJ heat shock protein family (Hsp40) member C11 [Source:HGNC Symbol;Acc:HGNC:25570]	0.509473	0.54985	0.219731	1.42353	1.46393	1.16452	1.0954	0.38844
84524	ZC3H8	zinc finger CCCH-type containing 8 [Source:HGNC Symbol;Acc:HGNC:30941]	0.719212	0.769625	0.124484	1.64628	1.70483	1.09012	1.09058	0.13944
80199	FUZ	fuzzy planar cell polarity protein [Source:HGNC Symbol;Acc:HGNC:26219]	0.603708	0.64717	0.0937771	1.51962	1.56609	1.06716	1.08944	0.12925
3798	KIF5A	kinesin family member 5A [Source:HGNC Symbol;Acc:HGNC:6323]	0.519935	0.55708	0.180755	1.43389	1.47129	1.13348	1.08619	0.307628
79711	IPO4	importin 4 [Source:HGNC Symbol;Acc:HGNC:19426]	1.12924	1.1951	0.126141	2.18743	2.2896	1.09137	1.08604	0.076948
6139	RPL17	ribosomal protein L17 [Source:HGNC Symbol;Acc:HGNC:10307]	0.59879	0.638585	0.237308	1.51445	1.5568	1.17879	1.08233	0.347541
26354	GNL3	G protein nucleolar 3 [Source:HGNC Symbol;Acc:HGNC:29931]	0.476022	0.507132	0.081045	1.3909	1.42122	1.05778	1.07756	0.147822
55759	WDR12	WD repeat domain 12 [Source:HGNC Symbol;Acc:HGNC:14098]	1.1375	1.19266	0.41312	2.2	2.28573	1.33156	1.07144	0.276302
57510	XPO5	exportin 5 [Source:HGNC Symbol;Acc:HGNC:17675]	0.623234	0.657726	0.113724	1.54032	1.57759	1.08202	1.06898	0.151793
23246	BOP1	block of proliferation 1 [Source:HGNC Symbol;Acc:HGNC:15519]	0.868623	0.912846	0.337227	1.82592	1.88276	1.26333	1.06882	0.318827
708	C1QBP	complement C1q binding protein [Source:HGNC Symbol;Acc:HGNC:1243]	0.785687	0.823971	0.225927	1.72391	1.77027	1.16953	1.06404	0.234184
29914	UBIAD1	UbiA prenyltransferase domain containing 1 [Source:HGNC Symbol;Acc:HGNC:30791]	0.924008	0.965935	0.342121	1.89738	1.95333	1.26762	1.06235	0.298222
150223	YDJC	YdjC homolog (bacterial) [Source:HGNC Symbol;Acc:HGNC:27158]	0.833183	0.870245	0.249952	1.78161	1.82797	1.18917	1.05932	0.242022
10243	GPHN	gephyrin [Source:HGNC Symbol;Acc:HGNC:15465]	0.7001	0.732384	0.138333	1.62462	1.66138	1.10063	1.05886	0.161111
55374	TMCO6	transmembrane and coiled-coil domains 6 [Source:HGNC Symbol;Acc:HGNC:28814]	0.457553	0.480335	0.166876	1.37321	1.39507	1.12263	1.05856	0.328568
57570	TRMT5	tRNA methyltransferase 5 [Source:HGNC Symbol;Acc:HGNC:23141]	0.694191	0.725224	0.123569	1.61798	1.65316	1.08943	1.05693	0.144708
27030	MLH3	mutL homolog 3 [Source:HGNC Symbol;Acc:HGNC:7128]	0.471714	0.494194	0.10855	1.38676	1.40853	1.07814	1.05631	0.20205
374875	HSD11B1L	hydroxysteroid 11-beta dehydrogenase 1 like [Source:HGNC Symbol;Acc:HGNC:30419]	0.72377	0.754498	0.217333	1.65149	1.68704	1.16258	1.05457	0.249554
83732	RIOK1	RIO kinase 1 [Source:HGNC Symbol;Acc:HGNC:18656]	0.652708	0.678358	0.284975	1.57212	1.60032	1.21839	1.04929	0.381722
471	ATIC	5-aminoimidazole-4-carboxamide ribonucleotide formyltransferase/IMP cyclohydrolase [Source:HGNC Symbol;Acc:HGNC:794]	0.694482	0.721337	0.218624	1.6183	1.64871	1.16362	1.04918	0.264633
56647	BCCIP	BRCA2 and CDKN1A interacting protein [Source:HGNC Symbol;Acc:HGNC:978]	0.845918	0.876538	0.314891	1.79741	1.83596	1.24392	1.04835	0.305888
4861	NPAS1	neuronal PAS domain protein 1 [Source:HGNC Symbol;Acc:HGNC:7894]	0.63	0.653065	0.154848	1.54757	1.57251	1.1133	1.04555	0.206924
10056	FARSB	phenylalanyl-tRNA synthetase beta subunit [Source:HGNC Symbol;Acc:HGNC:17800]	0.614232	0.636028	0.157742	1.53074	1.55404	1.11554	1.0439	0.217695
23616	SH3BP1	SH3 domain binding protein 1 [Source:HGNC Symbol;Acc:HGNC:10824]	1.25572	1.29163	0.066968	2.38786	2.44805	1.04751	1.04337	0.0342346
9816	URB2	URB2 ribosome biogenesis 2 homolog (S. cerevisiae) [Source:HGNC Symbol;Acc:HGNC:28967]	0.998273	1.02342	0.451087	1.99761	2.03273	1.36707	1.03521	0.36795
80746	TSEN2	tRNA splicing endonuclease subunit 2 [Source:HGNC Symbol;Acc:HGNC:28422]	1.10469	1.1316	0.511993	2.15052	2.19101	1.42602	1.03519	0.370283
8607	RUVBL1	RuvB like AAA ATPase 1 [Source:HGNC Symbol;Acc:HGNC:10474]	0.770652	0.790064	0.317864	1.70604	1.72915	1.24648	1.03273	0.349107
64432	MRPS25	mitochondrial ribosomal protein S25 [Source:HGNC Symbol;Acc:HGNC:14511]	0.770604	0.789886	0.259932	1.70598	1.72894	1.19742	1.03251	0.279641
5036	PA2G4	proliferation-associated 2G4 [Source:HGNC Symbol;Acc:HGNC:8550]	0.594396	0.6097	0.208337	1.50984	1.52594	1.15536	1.03158	0.304715
79691	QTRT2	queuine tRNA-ribosyltransferase accessory subunit 2 [Source:HGNC Symbol;Acc:HGNC:25771]	0.478711	0.491306	-0.0328607	1.3935	1.40572	0.97748	1.03105	-0.0572299
55720	TSR1	TSR1, ribosome maturation factor [Source:HGNC Symbol;Acc:HGNC:25542]	0.779919	0.79832	0.332483	1.71703	1.73908	1.25918	1.03074	0.36146
55718	POLR3E	RNA polymerase III subunit E [Source:HGNC Symbol;Acc:HGNC:30347]	0.818285	0.836774	0.33492	1.76331	1.78605	1.26131	1.0298	0.342335
10915	TCERG1	transcription elongation regulator 1 [Source:HGNC Symbol;Acc:HGNC:15630]	0.658848	0.674317	0.287244	1.57882	1.59584	1.22031	1.0294	0.380613
26052	DNM3	dynamin 3 [Source:HGNC Symbol;Acc:HGNC:29125]	0.73619	0.752839	0.211966	1.66577	1.68511	1.15827	1.02904	0.237718
55646	LYAR	Ly1 antibody reactive [Source:HGNC Symbol;Acc:HGNC:26021]	1.19848	1.22015	0.570457	2.29498	2.3297	1.48499	1.02681	0.374518
5662	PSD	pleckstrin and Sec7 domain containing [Source:HGNC Symbol;Acc:HGNC:9507]	0.983588	1.00219	-0.151295	1.97738	2.00304	0.900442	1.02625	-0.101862
118672	PSTK	phosphoseryl-tRNA kinase [Source:HGNC Symbol;Acc:HGNC:28578]	0.617411	0.630245	0.10142	1.53412	1.54783	1.07283	1.02567	0.136353
81890	QTRT1	queuine tRNA-ribosyltransferase catalytic subunit 1 [Source:HGNC Symbol;Acc:HGNC:23797]	0.721852	0.73611	0.177228	1.6493	1.66568	1.13071	1.02523	0.201309
8672	EIF4G3	eukaryotic translation initiation factor 4 gamma 3 [Source:HGNC Symbol;Acc:HGNC:3298]	0.558236	0.568542	0.0758981	1.47247	1.48302	1.05402	1.02234	0.11433
199800	ADM5	adrenomedullin 5 (putative) [Source:HGNC Symbol;Acc:HGNC:27293]	1.62278	1.64249	0.11935	3.07967	3.12205	1.08625	1.02038	0.0414705
54920	DUS2	dihydrouridine synthase 2 [Source:HGNC Symbol;Acc:HGNC:26014]	0.825451	0.83801	0.28681	1.77209	1.78758	1.21994	1.02007	0.284863
22934	RPIA	ribose 5-phosphate isomerase A [Source:HGNC Symbol;Acc:HGNC:10297]	0.740754	0.751559	0.144161	1.67105	1.68361	1.10509	1.01872	0.156603
1870	E2F2	E2F transcription factor 2 [Source:HGNC Symbol;Acc:HGNC:3114]	0.809772	0.818542	0.177647	1.75293	1.76362	1.13104	1.0142	0.174036
6894	TARBP1	TAR (HIV-1) RNA binding protein 1 [Source:HGNC Symbol;Acc:HGNC:11568]	0.814519	0.82294	0.186834	1.75871	1.76901	1.13826	1.01357	0.182234
50628	GEMIN4	gem nuclear organelle associated protein 4 [Source:HGNC Symbol;Acc:HGNC:15717]	1.0037	1.01348	0.483129	2.00514	2.01877	1.39777	1.01356	0.395737
133015	PACRGL	PARK2 coregulated like [Source:HGNC Symbol;Acc:HGNC:28442]	0.717382	0.724681	0.204079	1.6442	1.65253	1.15195	1.01295	0.235877
374383	NCR3LG1	natural killer cell cytotoxicity receptor 3 ligand 1 [Source:HGNC Symbol;Acc:HGNC:42400]	1.22343	1.23193	0.549008	2.33501	2.34881	1.46308	1.01033	0.346874
9762	LZTS3	leucine zipper tumor suppressor family member 3 [Source:HGNC Symbol;Acc:HGNC:30139]	1.01174	1.01906	0.476199	2.01634	2.02659	1.39107	1.01009	0.384786
6183	MRPS12	mitochondrial ribosomal protein S12 [Source:HGNC Symbol;Acc:HGNC:10380]	0.697007	0.702479	0.226849	1.62114	1.6273	1.17028	1.00992	0.274136
64077	LHPP	phospholysine phosphohistidine inorganic pyrophosphate phosphatase [Source:HGNC Symbol;Acc:HGNC:30042]	0.499315	0.503416	0.19133	1.41354	1.41757	1.14182	1.00973	0.34293
8570	KHSRP	KH-type splicing regulatory protein [Source:HGNC Symbol;Acc:HGNC:6316]	0.553297	0.55297	0.157831	1.46744	1.4671	1.11561	0.999289	0.247325
80067	DCAF17	DDB1 and CUL4 associated factor 17 [Source:HGNC Symbol;Acc:HGNC:25784]	0.575223	0.574529	0.15166	1.48991	1.48919	1.11085	0.998536	0.226261
29902	FAM216A	family with sequence similarity 216 member A [Source:HGNC Symbol;Acc:HGNC:30180]	1.58149	1.57792	0.449088	2.99278	2.98539	1.36518	0.996292	0.18325
9112	MTA1	metastasis associated 1 [Source:HGNC Symbol;Acc:HGNC:7410]	0.485656	0.483642	0.148981	1.40022	1.39827	1.10879	0.995118	0.271815
10196	PRMT3	protein arginine methyltransferase 3 [Source:HGNC Symbol;Acc:HGNC:30163]	1.19009	1.18373	0.268371	2.28168	2.27163	1.20445	0.992162	0.159515
10131	TRAP1	TNF receptor associated protein 1 [Source:HGNC Symbol;Acc:HGNC:16264]	0.822659	0.817649	0.369415	1.76866	1.76253	1.29183	0.992023	0.379658
22868	FASTKD2	FAST kinase domains 2 [Source:HGNC Symbol;Acc:HGNC:29160]	0.466678	0.462574	0.0257014	1.38192	1.378	1.01797	0.989723	0.047063
3609	ILF3	interleukin enhancer binding factor 3 [Source:HGNC Symbol;Acc:HGNC:6038]	0.456831	0.450626	0.0997989	1.37252	1.36663	1.07162	0.984187	0.192267
27436	EML4	echinoderm microtubule associated protein like 4 [Source:HGNC Symbol;Acc:HGNC:1316]	0.472031	0.465117	0.161708	1.38706	1.38043	1.11861	0.982867	0.30644
8934	RAB29	RAB29, member RAS oncogene family [Source:HGNC Symbol;Acc:HGNC:9789]	0.602362	0.593497	0.239919	1.5182	1.5089	1.18093	0.982052	0.349143
29078	NDUFAF4	NADH:ubiquinone oxidoreductase complex assembly factor 4 [Source:HGNC Symbol;Acc:HGNC:21034]	0.9138	0.901311	0.30417	1.884	1.86776	1.23471	0.98163	0.265507
79833	GEMIN6	gem nuclear organelle associated protein 6 [Source:HGNC Symbol;Acc:HGNC:20044]	1.29117	1.27529	0.448831	2.44726	2.42048	1.36493	0.981493	0.252155
51575	ESF1	ESF1 nucleolar pre-rRNA processing protein homolog [Source:HGNC Symbol;Acc:HGNC:15898]	0.835927	0.823748	0.209218	1.785	1.77	1.15606	0.980886	0.198804
50636	ANO7	anoctamin 7 [Source:HGNC Symbol;Acc:HGNC:31677]	0.723183	0.712053	0.114835	1.65082	1.63813	1.08285	0.980506	0.127303
10280	SIGMAR1	sigma non-opioid intracellular receptor 1 [Source:HGNC Symbol;Acc:HGNC:8157]	0.783975	0.772089	0.25416	1.72187	1.70774	1.19264	0.980428	0.266865
4793	NFKBIB	NFKB inhibitor beta [Source:HGNC Symbol;Acc:HGNC:7798]	0.602784	0.592263	0.22432	1.51864	1.50761	1.16823	0.978724	0.324359
80131	LRRC8E	leucine rich repeat containing 8 family member E [Source:HGNC Symbol;Acc:HGNC:26272]	1.01583	0.999616	0.354274	2.02207	1.99947	1.27834	0.977889	0.272333
54976	C20orf27	chromosome 20 open reading frame 27 [Source:HGNC Symbol;Acc:HGNC:15873]	0.991362	0.973482	0.422513	1.98806	1.96357	1.34026	0.975217	0.344372
3991	LIPE	lipase E, hormone sensitive type [Source:HGNC Symbol;Acc:HGNC:6621]	0.623634	0.610114	0.172921	1.54075	1.52638	1.12734	0.973423	0.235484
125061	AFMID	arylformamidase [Source:HGNC Symbol;Acc:HGNC:20910]	0.715166	0.699878	-0.0208169	1.64167	1.62437	0.985674	0.973032	-0.0223254
118472	ZNF511	zinc finger protein 511 [Source:HGNC Symbol;Acc:HGNC:28445]	0.458107	0.446337	0.160822	1.37374	1.36258	1.11792	0.970135	0.315526
138716	RPP25L	ribonuclease P/MRP subunit p25 like [Source:HGNC Symbol;Acc:HGNC:19909]	0.982162	0.960517	0.256636	1.97542	1.94601	1.19469	0.969843	0.199595
84154	RPF2	ribosome production factor 2 homolog [Source:HGNC Symbol;Acc:HGNC:20870]	0.669965	0.653398	-0.00646294	1.59103	1.57287	0.99553	0.969264	-0.00756259
23404	EXOSC2	exosome component 2 [Source:HGNC Symbol;Acc:HGNC:17097]	1.04116	1.01649	0.295537	2.05789	2.02299	1.22734	0.967015	0.214902
23450	SF3B3	splicing factor 3b subunit 3 [Source:HGNC Symbol;Acc:HGNC:10770]	0.524688	0.510084	0.121126	1.43862	1.42413	1.08758	0.966966	0.199679
54929	TMEM161A	transmembrane protein 161A [Source:HGNC Symbol;Acc:HGNC:26020]	0.778487	0.755595	0.355363	1.71533	1.68833	1.27931	0.962249	0.390458
5993	RFX5	regulatory factor X5 [Source:HGNC Symbol;Acc:HGNC:9986]	0.657285	0.636914	0.0908785	1.57711	1.555	1.06502	0.961683	0.112662
10799	RPP40	ribonuclease P/MRP subunit p40 [Source:HGNC Symbol;Acc:HGNC:20992]	1.22856	1.19454	0.168228	2.34332	2.28873	1.12368	0.959356	0.0920683
51078	THAP4	THAP domain containing 4 [Source:HGNC Symbol;Acc:HGNC:23187]	0.475069	0.456691	0.158102	1.38998	1.37239	1.11582	0.954885	0.29698
8808	IL1RL2	interleukin 1 receptor like 2 [Source:HGNC Symbol;Acc:HGNC:5999]	1.84531	1.7974	0.507161	3.5933	3.47594	1.42125	0.954745	0.162438
2648	KAT2A	lysine acetyltransferase 2A [Source:HGNC Symbol;Acc:HGNC:4201]	1.16396	1.1265	0.352833	2.24071	2.18329	1.27707	0.953714	0.223312
112840	WDR89	WD repeat domain 89 [Source:HGNC Symbol;Acc:HGNC:20489]	0.533044	0.509809	-0.206349	1.44698	1.42386	0.866728	0.94828	-0.298162
23357	ANGEL1	angel homolog 1 [Source:HGNC Symbol;Acc:HGNC:19961]	0.852857	0.818879	0.137998	1.80607	1.76403	1.10038	0.947847	0.124526
130367	SGPP2	sphingosine-1-phosphate phosphatase 2 [Source:HGNC Symbol;Acc:HGNC:19953]	1.88137	1.82179	0.989431	3.68425	3.5352	1.9854	0.944472	0.367105
10061	ABCF2	ATP binding cassette subfamily F member 2 [Source:HGNC Symbol;Acc:HGNC:71]	0.520002	0.494866	0.208139	1.43396	1.40919	1.1552	0.942927	0.357632
55544	RBM38	RNA binding motif protein 38 [Source:HGNC Symbol;Acc:HGNC:15818]	1.25908	1.20427	0.591142	2.39343	2.30421	1.50644	0.935974	0.363448
84650	EBPL	emopamil binding protein like [Source:HGNC Symbol;Acc:HGNC:18061]	0.864895	0.822543	-0.0179331	1.82121	1.76852	0.987647	0.935843	-0.0150429
55007	FAM118A	family with sequence similarity 118 member A [Source:HGNC Symbol;Acc:HGNC:1313]	0.472663	0.446064	0.1332	1.38767	1.36232	1.09672	0.93461	0.249501
8568	RRP1	ribosomal RNA processing 1 [Source:HGNC Symbol;Acc:HGNC:18785]	0.841353	0.798819	0.239758	1.79173	1.73968	1.18079	0.934253	0.228354
9704	DHX34	DExH-box helicase 34 [Source:HGNC Symbol;Acc:HGNC:16719]	0.766273	0.724029	0.331277	1.70087	1.65179	1.25813	0.929971	0.368294
117145	THEM4	thioesterase superfamily member 4 [Source:HGNC Symbol;Acc:HGNC:17947]	0.612092	0.576469	0.0586947	1.52847	1.49119	1.04152	0.929459	0.0785716
134430	WDR36	WD repeat domain 36 [Source:HGNC Symbol;Acc:HGNC:30696]	0.500178	0.469892	0.0953995	1.41439	1.38501	1.06836	0.929096	0.164969
129401	NUP35	nucleoporin 35 [Source:HGNC Symbol;Acc:HGNC:29797]	0.789084	0.744721	0.17271	1.72798	1.67565	1.12717	0.928121	0.174695
10650	PRELID3A	PRELI domain containing 3A [Source:HGNC Symbol;Acc:HGNC:24639]	0.653842	0.615288	0.227997	1.57335	1.53186	1.17121	0.927638	0.298608
4351	MPI	mannose phosphate isomerase [Source:HGNC Symbol;Acc:HGNC:7216]	0.857852	0.809864	0.363952	1.81234	1.75305	1.28695	0.92701	0.353235
2036	EPB41L1	erythrocyte membrane protein band 4.1 like 1 [Source:HGNC Symbol;Acc:HGNC:3378]	0.5366	0.503101	0.131091	1.45055	1.41726	1.09512	0.926105	0.211122
132949	AASDH	aminoadipate-semialdehyde dehydrogenase [Source:HGNC Symbol;Acc:HGNC:23993]	0.800484	0.751592	0.261447	1.74168	1.68365	1.19868	0.921753	0.267877
10606	PAICS	phosphoribosylaminoimidazole carboxylase and phosphoribosylaminoimidazolesuccinocarboxamide synthase [Source:HGNC Symbol;Acc:HGNC:8587]	0.667439	0.623436	-0.0578353	1.58825	1.54054	0.960705	0.918893	-0.0668005
84798	C19orf48	chromosome 19 open reading frame 48 [Source:HGNC Symbol;Acc:HGNC:29667]	0.533205	0.495765	0.195971	1.44714	1.41007	1.14549	0.917092	0.32539
199953	TMEM201	transmembrane protein 201 [Source:HGNC Symbol;Acc:HGNC:33719]	1.34925	1.27464	0.629067	2.5478	2.41938	1.54656	0.917029	0.353123
5471	PPAT	phosphoribosyl pyrophosphate amidotransferase [Source:HGNC Symbol;Acc:HGNC:9238]	0.997503	0.93469	0.312443	1.99654	1.91148	1.24181	0.914644	0.242648
84275	SLC25A33	solute carrier family 25 member 33 [Source:HGNC Symbol;Acc:HGNC:29681]	0.698996	0.650228	0.296814	1.62337	1.56942	1.22843	0.913442	0.366438
10329	TMEM5	transmembrane protein 5 [Source:HGNC Symbol;Acc:HGNC:13530]	0.575391	0.533285	0.0934115	1.49008	1.44722	1.06689	0.912544	0.136488
56902	PNO1	partner of NOB1 homolog [Source:HGNC Symbol;Acc:HGNC:32790]	0.646646	0.600146	0.104672	1.56552	1.51587	1.07525	0.912197	0.133063
27037	TRMT2A	tRNA methyltransferase 2 homolog A [Source:HGNC Symbol;Acc:HGNC:24974]	0.480368	0.443852	0.206957	1.3951	1.36023	1.15425	0.911749	0.390411
9894	TELO2	telomere maintenance 2 [Source:HGNC Symbol;Acc:HGNC:29099]	0.599244	0.554888	0.247252	1.51492	1.46905	1.18694	0.910923	0.363054
7037	TFRC	transferrin receptor [Source:HGNC Symbol;Acc:HGNC:11763]	0.47097	0.433353	0.176837	1.38604	1.35037	1.1304	0.907592	0.337795
65012	SLC26A10	solute carrier family 26 member 10 [Source:HGNC Symbol;Acc:HGNC:14470]	0.578339	0.532244	0.181947	1.49313	1.44618	1.13441	0.904787	0.272572
51477	ISYNA1	inositol-3-phosphate synthase 1 [Source:HGNC Symbol;Acc:HGNC:29821]	0.499377	0.458278	0.0478314	1.4136	1.3739	1.03371	0.904009	0.0815031
80775	TMEM177	transmembrane protein 177 [Source:HGNC Symbol;Acc:HGNC:28143]	0.940026	0.871939	0.349596	1.91856	1.83012	1.2742	0.903717	0.298514
51162	EGFL7	EGF like domain multiple 7 [Source:HGNC Symbol;Acc:HGNC:20594]	0.577626	0.529498	0.086788	1.49239	1.44343	1.062	0.900558	0.125922
54913	RPP25	ribonuclease P and MRP subunit p25 [Source:HGNC Symbol;Acc:HGNC:30361]	0.596561	0.546092	0.0340716	1.51211	1.46012	1.0239	0.898491	0.0466654
64682	ANAPC1	anaphase promoting complex subunit 1 [Source:HGNC Symbol;Acc:HGNC:19988]	0.763104	0.699363	0.310075	1.69714	1.62379	1.23977	0.894784	0.343937
2161	F12	coagulation factor XII [Source:HGNC Symbol;Acc:HGNC:3530]	1.61346	1.50716	0.793829	3.05985	2.84251	1.73367	0.894484	0.356176
23203	PMPCA	peptidase, mitochondrial processing alpha subunit [Source:HGNC Symbol;Acc:HGNC:18667]	0.480582	0.436402	0.148196	1.39531	1.35323	1.10818	0.893548	0.273668
9675	TTI1	TELO2 interacting protein 1 [Source:HGNC Symbol;Acc:HGNC:29029]	0.495801	0.446849	0.0253415	1.4101	1.36306	1.01772	0.88529	0.0432099
55319	TMA16	translation machinery associated 16 homolog [Source:HGNC Symbol;Acc:HGNC:25638]	0.514878	0.464083	0.0931794	1.42887	1.37944	1.06672	0.884739	0.155567
10576	CCT2	chaperonin containing TCP1 subunit 2 [Source:HGNC Symbol;Acc:HGNC:1615]	0.720515	0.653432	0.280207	1.64777	1.57291	1.21437	0.884428	0.330933
85019	TMEM241	transmembrane protein 241 [Source:HGNC Symbol;Acc:HGNC:31723]	0.636869	0.575469	0.144783	1.55495	1.49016	1.10556	0.883253	0.190223
545	ATR	ATR serine/threonine kinase [Source:HGNC Symbol;Acc:HGNC:882]	0.631822	0.570071	0.115741	1.54952	1.4846	1.08353	0.881854	0.152008
2395	FXN	frataxin [Source:HGNC Symbol;Acc:HGNC:3951]	0.939006	0.853397	0.163188	1.91721	1.80675	1.11976	0.879573	0.130569
55131	RBM28	RNA binding motif protein 28 [Source:HGNC Symbol;Acc:HGNC:21863]	0.534697	0.479818	0.21972	1.44864	1.39457	1.16451	0.87948	0.366682
107	ADCY1	adenylate cyclase 1 [Source:HGNC Symbol;Acc:HGNC:232]	1.22768	1.12371	0.492701	2.3419	2.17907	1.40708	0.878657	0.303359
57447	NDRG2	NDRG family member 2 [Source:HGNC Symbol;Acc:HGNC:14460]	0.902149	0.816179	-0.0104522	1.86885	1.76074	0.992781	0.87557	-0.00830842
10166	SLC25A15	solute carrier family 25 member 15 [Source:HGNC Symbol;Acc:HGNC:10985]	0.861244	0.777109	0.379797	1.8166	1.71369	1.30116	0.873978	0.368794
2639	GCDH	glutaryl-CoA dehydrogenase [Source:HGNC Symbol;Acc:HGNC:4189]	0.843791	0.758176	0.303876	1.79476	1.69135	1.23446	0.869886	0.295003
6322	SCML1	sex comb on midleg-like 1 (Drosophila) [Source:HGNC Symbol;Acc:HGNC:10580]	0.628182	0.559899	0.20097	1.54562	1.47417	1.14947	0.869047	0.273949
55787	TXLNG	taxilin gamma [Source:HGNC Symbol;Acc:HGNC:18578]	0.501071	0.443084	0.124293	1.41526	1.35951	1.08997	0.865732	0.216665
27341	RRP7A	ribosomal RNA processing 7 homolog A [Source:HGNC Symbol;Acc:HGNC:24286]	0.764118	0.680047	0.344802	1.69833	1.60219	1.26998	0.862329	0.386602
10522	DEAF1	DEAF1, transcription factor [Source:HGNC Symbol;Acc:HGNC:14677]	0.89483	0.79459	0.273267	1.85939	1.73458	1.20854	0.854773	0.242663
84303	CHCHD6	coiled-coil-helix-coiled-coil-helix domain containing 6 [Source:HGNC Symbol;Acc:HGNC:28184]	0.718491	0.633715	0.29127	1.64546	1.55156	1.22372	0.854515	0.3466
54733	SLC35F2	solute carrier family 35 member F2 [Source:HGNC Symbol;Acc:HGNC:23615]	1.25502	1.12581	0.17509	2.3867	2.18224	1.12904	0.85256	0.093052
11133	KPTN	kaptin, actin binding protein [Source:HGNC Symbol;Acc:HGNC:6404]	1.03877	0.9153	0.361143	2.05447	1.88596	1.28444	0.840191	0.269748
23509	POFUT1	protein O-fucosyltransferase 1 [Source:HGNC Symbol;Acc:HGNC:14988]	0.560911	0.48239	0.174944	1.4752	1.39706	1.12892	0.835554	0.271296
10301	DLEU1	deleted in lymphocytic leukemia 1 [Source:HGNC Symbol;Acc:HGNC:13747]	0.895709	0.781038	0.209236	1.86052	1.71837	1.15608	0.834803	0.181373
51444	RNF138	ring finger protein 138 [Source:HGNC Symbol;Acc:HGNC:17765]	0.789132	0.685013	0.172137	1.72803	1.60772	1.12673	0.834736	0.174066
51293	CD320	CD320 molecule [Source:HGNC Symbol;Acc:HGNC:16692]	1.04715	0.918286	0.369375	2.06645	1.88987	1.29179	0.834424	0.273612
55178	MRM3	mitochondrial rRNA methyltransferase 3 [Source:HGNC Symbol;Acc:HGNC:18485]	0.539304	0.462654	0.222471	1.45327	1.37807	1.16673	0.834101	0.367838
51645	PPIL1	peptidylprolyl isomerase like 1 [Source:HGNC Symbol;Acc:HGNC:9260]	0.738367	0.63909	0.316993	1.66829	1.55735	1.24573	0.833993	0.367704
3945	LDHB	lactate dehydrogenase B [Source:HGNC Symbol;Acc:HGNC:6541]	0.529296	0.453116	0.0664023	1.44322	1.36899	1.0471	0.83252	0.106272
10591	DNPH1	2'-deoxynucleoside 5'-phosphate N-hydrolase 1 [Source:HGNC Symbol;Acc:HGNC:21218]	0.978933	0.854439	0.4264	1.97101	1.80806	1.34388	0.832183	0.354143
92345	NAF1	nuclear assembly factor 1 ribonucleoprotein [Source:HGNC Symbol;Acc:HGNC:25126]	0.576165	0.493455	-0.0264602	1.49088	1.40781	0.981826	0.830777	-0.0370224
23640	HSPBP1	HSPA (Hsp70) binding protein 1 [Source:HGNC Symbol;Acc:HGNC:24989]	0.533089	0.455135	0.0918695	1.44702	1.37091	1.06575	0.829733	0.147084
14	AAMP	angio associated migratory cell protein [Source:HGNC Symbol;Acc:HGNC:18]	0.881155	0.762766	0.408122	1.84185	1.69674	1.32696	0.82763	0.38838
55326	AGPAT5	1-acylglycerol-3-phosphate O-acyltransferase 5 [Source:HGNC Symbol;Acc:HGNC:20886]	0.914593	0.791107	0.285131	1.88504	1.7304	1.21852	0.825279	0.246906
64785	GINS3	GINS complex subunit 3 [Source:HGNC Symbol;Acc:HGNC:25851]	0.853467	0.735592	0.178568	1.80684	1.66508	1.13176	0.824306	0.163304
85379	KIAA1671	KIAA1671 [Source:HGNC Symbol;Acc:HGNC:29345]	1.073	0.930982	0.217065	2.10381	1.90657	1.16237	0.821315	0.147097
57696	DDX55	DEAD-box helicase 55 [Source:HGNC Symbol;Acc:HGNC:20085]	0.785158	0.671895	0.326256	1.72328	1.59316	1.25376	0.820102	0.35084
6603	SMARCD2	SWI/SNF related, matrix associated, actin dependent regulator of chromatin, subfamily d, member 2 [Source:HGNC Symbol;Acc:HGNC:11107]	0.779906	0.666133	0.122039	1.71702	1.58681	1.08827	0.818408	0.123109
5464	PPA1	pyrophosphatase (inorganic) 1 [Source:HGNC Symbol;Acc:HGNC:9226]	0.599361	0.507404	0.226881	1.51504	1.42149	1.1703	0.818356	0.330654
8814	CDKL1	cyclin dependent kinase like 1 [Source:HGNC Symbol;Acc:HGNC:1781]	1.08002	0.932307	0.32527	2.11406	1.90833	1.2529	0.815326	0.227006
55798	METTL2B	methyltransferase like 2B [Source:HGNC Symbol;Acc:HGNC:18272]	0.52813	0.443481	0.0526771	1.44206	1.35988	1.03719	0.814103	0.084124
30968	STOML2	stomatin like 2 [Source:HGNC Symbol;Acc:HGNC:14559]	0.686641	0.581087	0.251129	1.60953	1.49598	1.19014	0.813699	0.311941
3770	KCNJ14	potassium voltage-gated channel subfamily J member 14 [Source:HGNC Symbol;Acc:HGNC:6260]	0.77994	0.662715	0.349092	1.71706	1.58306	1.27376	0.813125	0.381779
169200	TMEM64	transmembrane protein 64 [Source:HGNC Symbol;Acc:HGNC:25441]	0.711419	0.600461	0.190951	1.63741	1.5162	1.14152	0.809836	0.222016
516	ATP5G1	ATP synthase, H+ transporting, mitochondrial Fo complex subunit C1 (subunit 9) [Source:HGNC Symbol;Acc:HGNC:841]	0.553272	0.462268	0.159651	1.46741	1.37771	1.11702	0.808082	0.250352
83999	KREMEN1	kringle containing transmembrane protein 1 [Source:HGNC Symbol;Acc:HGNC:17550]	0.684155	0.573453	-0.099406	1.60676	1.48808	0.933417	0.804404	-0.109735
1723	DHODH	dihydroorotate dehydrogenase (quinone) [Source:HGNC Symbol;Acc:HGNC:2867]	0.523193	0.434322	0.0846039	1.43713	1.35128	1.0604	0.803591	0.138166
5213	PFKM	phosphofructokinase, muscle [Source:HGNC Symbol;Acc:HGNC:8877]	0.918126	0.776683	0.437972	1.88966	1.71319	1.3547	0.801641	0.398691
9739	SETD1A	SET domain containing 1A [Source:HGNC Symbol;Acc:HGNC:29010]	0.551328	0.457335	0.215995	1.46543	1.373	1.1615	0.801409	0.346998
7372	UMPS	uridine monophosphate synthetase [Source:HGNC Symbol;Acc:HGNC:12563]	0.846814	0.709067	0.228353	1.79852	1.63475	1.1715	0.7949	0.214767
91298	C12orf29	chromosome 12 open reading frame 29 [Source:HGNC Symbol;Acc:HGNC:25322]	0.837736	0.700756	0.339076	1.78724	1.62536	1.26495	0.794363	0.336549
63979	FIGNL1	fidgetin like 1 [Source:HGNC Symbol;Acc:HGNC:13286]	0.6894	0.570846	0.100257	1.61261	1.48539	1.07196	0.792334	0.117471
2288	FKBP4	FK506 binding protein 4 [Source:HGNC Symbol;Acc:HGNC:3720]	1.35205	1.15562	0.532426	2.55275	2.22781	1.44636	0.790729	0.287463
84319	CMSS1	cms1 ribosomal small subunit homolog (yeast) [Source:HGNC Symbol;Acc:HGNC:28666]	0.757201	0.626804	0.0644021	1.69021	1.54414	1.04565	0.788372	0.0661417
87178	PNPT1	polyribonucleotide nucleotidyltransferase 1 [Source:HGNC Symbol;Acc:HGNC:23166]	0.987795	0.82766	0.172156	1.98315	1.7748	1.12674	0.788082	0.128913
114804	RNF157	ring finger protein 157 [Source:HGNC Symbol;Acc:HGNC:29402]	1.13558	0.957478	0.445042	2.19707	1.94191	1.36135	0.786849	0.301865
51434	ANAPC7	anaphase promoting complex subunit 7 [Source:HGNC Symbol;Acc:HGNC:17380]	0.61153	0.499837	0.275741	1.52788	1.41405	1.21062	0.784373	0.398986
4291	MLF1	myeloid leukemia factor 1 [Source:HGNC Symbol;Acc:HGNC:7125]	0.980629	0.818295	0.465946	1.97333	1.76332	1.38122	0.784241	0.391671
9473	THEMIS2	thymocyte selection associated family member 2 [Source:HGNC Symbol;Acc:HGNC:16839]	0.827573	0.683087	0.151607	1.7747	1.60557	1.11081	0.781688	0.143031
85476	GFM1	G elongation factor mitochondrial 1 [Source:HGNC Symbol;Acc:HGNC:13780]	0.55081	0.445942	0.181216	1.46491	1.3622	1.13384	0.779086	0.287883
285368	PRRT3	proline rich transmembrane protein 3 [Source:HGNC Symbol;Acc:HGNC:26591]	0.765895	0.628089	0.355787	1.70042	1.54552	1.27968	0.778836	0.399306
115752	DIS3L	DIS3 like exosome 3'-5' exoribonuclease [Source:HGNC Symbol;Acc:HGNC:28698]	0.641033	0.521187	0.250193	1.55945	1.43514	1.18937	0.777797	0.338488
55657	ZNF692	zinc finger protein 692 [Source:HGNC Symbol;Acc:HGNC:26049]	0.936357	0.771828	0.289965	1.91369	1.70743	1.22261	0.774258	0.243639
10452	TOMM40	translocase of outer mitochondrial membrane 40 [Source:HGNC Symbol;Acc:HGNC:18001]	0.878984	0.721425	0.286653	1.83908	1.64881	1.21981	0.77324	0.261963
84300	UQCC2	ubiquinol-cytochrome c reductase complex assembly factor 2 [Source:HGNC Symbol;Acc:HGNC:21237]	0.595859	0.480212	-0.0826704	1.51137	1.39495	0.944308	0.77233	-0.108907
92609	TIMM50	translocase of inner mitochondrial membrane 50 [Source:HGNC Symbol;Acc:HGNC:23656]	0.764335	0.618388	0.288851	1.69859	1.53516	1.22167	0.766058	0.317308
5424	POLD1	DNA polymerase delta 1, catalytic subunit [Source:HGNC Symbol;Acc:HGNC:9175]	0.642338	0.514581	0.136317	1.56086	1.42858	1.0991	0.764152	0.176686
64087	MCCC2	methylcrotonoyl-CoA carboxylase 2 [Source:HGNC Symbol;Acc:HGNC:6937]	0.97661	0.797806	0.402463	1.96784	1.73846	1.32176	0.762997	0.332456
50512	PODXL2	podocalyxin like 2 [Source:HGNC Symbol;Acc:HGNC:17936]	0.872167	0.706145	-0.102801	1.83041	1.63144	0.931223	0.760394	-0.0828225
30836	DNTTIP2	deoxynucleotidyltransferase terminal interacting protein 2 [Source:HGNC Symbol;Acc:HGNC:24013]	0.573749	0.454553	0.130117	1.48839	1.37036	1.09438	0.75833	0.193255
55706	NDC1	NDC1 transmembrane nucleoporin [Source:HGNC Symbol;Acc:HGNC:25525]	0.629926	0.500807	0.0105149	1.54749	1.415	1.00732	0.758019	0.0133611
5091	PC	pyruvate carboxylase [Source:HGNC Symbol;Acc:HGNC:8636]	0.723398	0.578477	0.324308	1.65107	1.49327	1.25206	0.757638	0.387155
2592	GALT	galactose-1-phosphate uridylyltransferase [Source:HGNC Symbol;Acc:HGNC:4135]	0.656498	0.522263	0.224211	1.57625	1.43621	1.16814	0.756971	0.291779
81558	FAM117A	family with sequence similarity 117 member A [Source:HGNC Symbol;Acc:HGNC:24179]	0.965878	0.782744	0.398204	1.95325	1.7204	1.31787	0.75573	0.333455
56993	TOMM22	translocase of outer mitochondrial membrane 22 [Source:HGNC Symbol;Acc:HGNC:18002]	0.689389	0.547745	0.128333	1.6126	1.4618	1.09303	0.753835	0.151861
84306	PDCD2L	programmed cell death 2 like [Source:HGNC Symbol;Acc:HGNC:28194]	1.74277	1.46905	0.432867	3.34676	2.7684	1.34991	0.753547	0.149105
8309	ACOX2	acyl-CoA oxidase 2 [Source:HGNC Symbol;Acc:HGNC:120]	0.832681	0.666826	0.111952	1.78099	1.58758	1.08069	0.752347	0.103317
27229	TUBGCP4	tubulin gamma complex associated protein 4 [Source:HGNC Symbol;Acc:HGNC:16691]	0.790163	0.630614	0.238056	1.72927	1.54822	1.1794	0.751743	0.246002
8303	SNN	stannin [Source:HGNC Symbol;Acc:HGNC:11149]	0.64141	0.506225	0.114344	1.55985	1.42033	1.08248	0.750785	0.14733
2301	FOXE3	forkhead box E3 [Source:HGNC Symbol;Acc:HGNC:3808]	1.78528	1.50302	0.36992	3.44687	2.83435	1.29228	0.749673	0.119451
54522	ANKRD16	ankyrin repeat domain 16 [Source:HGNC Symbol;Acc:HGNC:23471]	0.953755	0.766812	0.361213	1.93691	1.70151	1.28451	0.748746	0.303665
388	RHOB	ras homolog family member B [Source:HGNC Symbol;Acc:HGNC:668]	0.793535	0.631326	0.332784	1.73332	1.54899	1.25944	0.748638	0.353792
84289	ING5	inhibitor of growth family member 5 [Source:HGNC Symbol;Acc:HGNC:19421]	0.593699	0.463321	0.238147	1.50911	1.37871	1.17948	0.743867	0.352529
113179	ADAT3	adenosine deaminase, tRNA specific 3 [Source:HGNC Symbol;Acc:HGNC:25151]	0.860825	0.683487	0.403315	1.81608	1.60602	1.32254	0.742599	0.395237
55624	POMGNT1	protein O-linked mannose N-acetylglucosaminyltransferase 1 (beta 1,2-) [Source:HGNC Symbol;Acc:HGNC:19139]	0.724301	0.56883	0.278323	1.6521	1.48332	1.21278	0.741175	0.326307
83475	DOHH	deoxyhypusine hydroxylase [Source:HGNC Symbol;Acc:HGNC:28662]	0.836207	0.658941	0.393417	1.78535	1.57892	1.3135	0.737153	0.399187
54896	PQLC2	PQ loop repeat containing 2 [Source:HGNC Symbol;Acc:HGNC:26001]	0.843183	0.664402	0.374839	1.794	1.58491	1.29669	0.73666	0.373669
7374	UNG	uracil DNA glycosylase [Source:HGNC Symbol;Acc:HGNC:12572]	0.716245	0.558948	-0.15122	1.6429	1.47319	0.900489	0.736031	-0.154785
79187	FSD1	fibronectin type III and SPRY domain containing 1 [Source:HGNC Symbol;Acc:HGNC:13745]	2.63321	2.25656	0.98444	6.20405	4.7785	1.97855	0.726069	0.188035
197342	EME2	essential meiotic structure-specific endonuclease subunit 2 [Source:HGNC Symbol;Acc:HGNC:27289]	0.715997	0.551729	0.29753	1.64262	1.46584	1.22904	0.724912	0.356415
55612	FERMT1	fermitin family member 1 [Source:HGNC Symbol;Acc:HGNC:15889]	1.07534	0.849926	0.135526	2.10722	1.80241	1.09849	0.724703	0.088955
6610	SMPD2	sphingomyelin phosphodiesterase 2 [Source:HGNC Symbol;Acc:HGNC:11121]	0.610257	0.464407	0.225391	1.52653	1.37975	1.16909	0.721231	0.321147
84946	LTV1	LTV1 ribosome biogenesis factor [Source:HGNC Symbol;Acc:HGNC:21173]	0.923867	0.718807	0.178157	1.89719	1.64582	1.13144	0.719822	0.146499
55922	NKRF	NFKB repressing factor [Source:HGNC Symbol;Acc:HGNC:19374]	0.996861	0.778575	0.242802	1.99565	1.71544	1.18329	0.71856	0.184089
85465	SELENOI	selenoprotein I [Source:HGNC Symbol;Acc:HGNC:29361]	0.579481	0.437352	0.152235	1.49431	1.35412	1.11129	0.716383	0.22514
5902	RANBP1	RAN binding protein 1 [Source:HGNC Symbol;Acc:HGNC:9847]	0.659505	0.500784	0.149473	1.57954	1.41498	1.10916	0.716054	0.188364
84446	BRSK1	BR serine/threonine kinase 1 [Source:HGNC Symbol;Acc:HGNC:18994]	0.61932	0.468677	0.249495	1.53615	1.38384	1.18879	0.715917	0.352122
80020	FOXRED2	FAD dependent oxidoreductase domain containing 2 [Source:HGNC Symbol;Acc:HGNC:26264]	1.46348	1.17508	0.550485	2.75772	2.25805	1.46458	0.715729	0.264307
728489	DNLZ	DNL-type zinc finger [Source:HGNC Symbol;Acc:HGNC:33879]	2.19213	1.82837	1.15593	4.5698	3.55136	2.22828	0.714708	0.344075
25926	NOL11	nucleolar protein 11 [Source:HGNC Symbol;Acc:HGNC:24557]	0.829644	0.637307	0.344498	1.77725	1.55542	1.26971	0.714604	0.347006
219743	TYSND1	trypsin domain containing 1 [Source:HGNC Symbol;Acc:HGNC:28531]	1.1508	0.903962	0.401131	2.22036	1.8712	1.32054	0.713883	0.262662
202052	DNAJC18	DnaJ heat shock protein family (Hsp40) member C18 [Source:HGNC Symbol;Acc:HGNC:28429]	1.02845	0.792987	0.224665	2.03983	1.73266	1.16851	0.704596	0.162051
27315	PGAP2	post-GPI attachment to proteins 2 [Source:HGNC Symbol;Acc:HGNC:17893]	0.745347	0.560528	0.258913	1.67638	1.47481	1.19658	0.701988	0.290632
254042	METAP1D	methionyl aminopeptidase type 1D, mitochondrial [Source:HGNC Symbol;Acc:HGNC:32583]	1.02553	0.785255	0.241135	2.03571	1.7234	1.18192	0.698455	0.17565
115992	RNF166	ring finger protein 166 [Source:HGNC Symbol;Acc:HGNC:28856]	0.744321	0.554198	0.308648	1.67519	1.46835	1.23855	0.693664	0.353305
283989	TSEN54	tRNA splicing endonuclease subunit 54 [Source:HGNC Symbol;Acc:HGNC:27561]	0.632156	0.465066	0.0754648	1.54988	1.38038	1.0537	0.691752	0.0976587
55071	C9orf40	chromosome 9 open reading frame 40 [Source:HGNC Symbol;Acc:HGNC:23433]	0.847286	0.634688	0.363455	1.79911	1.5526	1.2865	0.69152	0.358526
54938	SARS2	seryl-tRNA synthetase 2, mitochondrial [Source:HGNC Symbol;Acc:HGNC:17697]	1.06142	0.80803	0.35349	2.08698	1.75082	1.27765	0.690737	0.25543
51318	MRPL35	mitochondrial ribosomal protein L35 [Source:HGNC Symbol;Acc:HGNC:14489]	0.616412	0.452278	0.14142	1.53306	1.3682	1.10299	0.690731	0.193207
8751	ADAM15	ADAM metallopeptidase domain 15 [Source:HGNC Symbol;Acc:HGNC:193]	0.662554	0.487369	0.179114	1.58288	1.40189	1.13219	0.689481	0.226784
8458	TTF2	transcription termination factor 2 [Source:HGNC Symbol;Acc:HGNC:12398]	1.02043	0.772294	0.174595	2.02852	1.70798	1.12865	0.688352	0.12508
4796	TONSL	tonsoku-like, DNA repair protein [Source:HGNC Symbol;Acc:HGNC:7801]	0.598603	0.437208	0.157865	1.51425	1.35398	1.11563	0.688346	0.224861
4522	MTHFD1	methylenetetrahydrofolate dehydrogenase, cyclohydrolase and formyltetrahydrofolate synthetase 1 [Source:HGNC Symbol;Acc:HGNC:7432]	0.61644	0.44967	0.151932	1.53309	1.36573	1.11106	0.686056	0.208327
55226	NAT10	N-acetyltransferase 10 [Source:HGNC Symbol;Acc:HGNC:29830]	0.950071	0.708546	0.406898	1.93197	1.63416	1.32583	0.680448	0.349617
57563	KLHL8	kelch like family member 8 [Source:HGNC Symbol;Acc:HGNC:18644]	0.995033	0.744048	0.472315	1.99313	1.67487	1.38733	0.67954	0.390015
79723	SUV39H2	suppressor of variegation 3-9 homolog 2 [Source:HGNC Symbol;Acc:HGNC:17287]	0.850187	0.627925	0.140701	1.80274	1.54534	1.10244	0.679353	0.127614
147015	DHRS13	dehydrogenase/reductase 13 [Source:HGNC Symbol;Acc:HGNC:28326]	1.65835	1.30155	0.81788	3.15655	2.46494	1.76281	0.679297	0.353719
27349	MCAT	malonyl-CoA-acyl carrier protein transacylase [Source:HGNC Symbol;Acc:HGNC:29622]	0.847751	0.625292	0.339037	1.79969	1.54252	1.26491	0.678413	0.331267
9830	TRIM14	tripartite motif containing 14 [Source:HGNC Symbol;Acc:HGNC:16283]	1.17001	0.883196	0.357521	2.25013	1.84446	1.28122	0.675493	0.224954
8703	B4GALT3	beta-1,4-galactosyltransferase 3 [Source:HGNC Symbol;Acc:HGNC:926]	0.885643	0.646309	0.394079	1.84759	1.56516	1.3141	0.666784	0.370585
9801	MRPL19	mitochondrial ribosomal protein L19 [Source:HGNC Symbol;Acc:HGNC:14052]	0.745321	0.536548	-0.025125	1.67635	1.4505	0.982735	0.666075	-0.0255262
84908	FAM136A	family with sequence similarity 136 member A [Source:HGNC Symbol;Acc:HGNC:25911]	0.642918	0.458235	0.0973527	1.56148	1.37386	1.06981	0.665842	0.124329
169714	QSOX2	quiescin sulfhydryl oxidase 2 [Source:HGNC Symbol;Acc:HGNC:30249]	0.85623	0.621492	0.213434	1.8103	1.53847	1.15944	0.664524	0.196772
326625	MMAB	methylmalonic aciduria (cobalamin deficiency) cblB type [Source:HGNC Symbol;Acc:HGNC:19331]	1.14885	0.851522	0.560532	2.21738	1.8044	1.47481	0.660767	0.390029
117155	CATSPER2	cation channel sperm associated 2 [Source:HGNC Symbol;Acc:HGNC:18810]	0.968506	0.706739	0.433748	1.95681	1.63211	1.35074	0.660641	0.366569
4172	MCM3	minichromosome maintenance complex component 3 [Source:HGNC Symbol;Acc:HGNC:6945]	0.68372	0.485201	0.155298	1.60628	1.39978	1.11365	0.659404	0.187459
150771	ITPRIPL1	inositol 1,4,5-trisphosphate receptor interacting protein-like 1 [Source:HGNC Symbol;Acc:HGNC:29371]	1.8344	1.42855	0.634475	3.56622	2.69176	1.55237	0.659241	0.215247
7036	TFR2	transferrin receptor 2 [Source:HGNC Symbol;Acc:HGNC:11762]	1.05357	0.771114	0.337764	2.07566	1.70659	1.2638	0.656888	0.245242
339983	NAT8L	N-acetyltransferase 8 like [Source:HGNC Symbol;Acc:HGNC:26742]	1.87367	1.45815	0.991253	3.66464	2.74756	1.98791	0.655834	0.370748
55915	LANCL2	LanC like 2 [Source:HGNC Symbol;Acc:HGNC:6509]	0.694544	0.490639	0.314082	1.61837	1.40507	1.24322	0.655054	0.393324
283659	PRTG	protogenin [Source:HGNC Symbol;Acc:HGNC:26373]	0.678715	0.478586	-0.193051	1.60071	1.39338	0.874754	0.65485	-0.208496
9466	IL27RA	interleukin 27 receptor subunit alpha [Source:HGNC Symbol;Acc:HGNC:17290]	1.12606	0.827065	0.366969	2.18263	1.77407	1.28964	0.654537	0.244913
57505	AARS2	alanyl-tRNA synthetase 2, mitochondrial [Source:HGNC Symbol;Acc:HGNC:21022]	0.958226	0.692074	0.415339	1.94292	1.6156	1.33361	0.65287	0.353807
91433	RCCD1	RCC1 domain containing 1 [Source:HGNC Symbol;Acc:HGNC:30457]	0.711005	0.501364	0.322025	1.63694	1.41555	1.25008	0.652413	0.392631
6712	SPTBN2	spectrin beta, non-erythrocytic 2 [Source:HGNC Symbol;Acc:HGNC:11276]	1.25854	0.930971	0.302934	2.39254	1.90656	1.23365	0.65101	0.167787

## Sheet: Table 3 MNP300 panel
Table S3: MNP300 panel: panel of genes activated by E1A 1-80 targeting of both the MYC-NuA4 complex and p300. Abbreviations are the same as in Table S2. This panel is defined as activation by E1A 1-80FH by ≥ 35% with an AR of ∆2-11/E1A 1-80FH of ≤ 0.4, as well as an AR of ∆26-35/ E1A 1-80FH of ≤ 0.4.
entrezgene	external_gene_name	description	E1A 1-80FH_logFC	∆2-11_logFC	∆26-35_logFC	E1A 1-80FH FC	∆2-11 FC	∆26-35 FC	AR (∆2-11/E1A 1-80FH)	AR (∆26-35/E1A1-80FH)
83694	RPS6KL1	ribosomal protein S6 kinase like 1 [Source:HGNC Symbol;Acc:HGNC:20222]	3.32749	2.03786	1.63945	10.0386	4.10637	3.11547	0.343677	0.234047
64757	MARC1	mitochondrial amidoxime reducing component 1 [Source:HGNC Symbol;Acc:HGNC:26189]	2.80772	1.65335	1.61674	7.00178	3.14563	3.0668	0.357499	0.344365
219736	STOX1	storkhead box 1 [Source:HGNC Symbol;Acc:HGNC:23508]	2.73705	1.49037	1.56236	6.66703	2.80962	2.95337	0.319324	0.344691
5357	PLS1	plastin 1 [Source:HGNC Symbol;Acc:HGNC:9090]	2.64436	0.606079	1.19446	6.25218	1.52212	2.28859	0.0994095	0.245343
3795	KHK	ketohexokinase [Source:HGNC Symbol;Acc:HGNC:6315]	2.47254	0.718232	0.959369	5.55019	1.64516	1.94446	0.141788	0.207565
132946	ARL9	ADP ribosylation factor like GTPase 9 [Source:HGNC Symbol;Acc:HGNC:23592]	2.42522	0.624071	0.152672	5.37112	1.54122	1.11163	0.123817	0.0255373
22824	HSPA4L	heat shock protein family A (Hsp70) member 4 like [Source:HGNC Symbol;Acc:HGNC:17041]	2.34223	1.31517	1.21715	5.07084	2.48831	2.32487	0.365603	0.325455
55607	PPP1R9A	protein phosphatase 1 regulatory subunit 9A [Source:HGNC Symbol;Acc:HGNC:14946]	2.0992	0.70993	1.18409	4.2847	1.63572	2.27221	0.193541	0.387313
285315	C3orf33	chromosome 3 open reading frame 33 [Source:HGNC Symbol;Acc:HGNC:26434]	2.03997	1.13174	1.03866	4.11237	2.19122	2.05432	0.382738	0.338752
253152	EPHX4	epoxide hydrolase 4 [Source:HGNC Symbol;Acc:HGNC:23758]	2.0314	-0.213067	0.706929	4.08801	0.862701	1.63233	-0.0444619	0.204768
23225	NUP210	nucleoporin 210 [Source:HGNC Symbol;Acc:HGNC:30052]	2.02245	0.229287	-0.058477	4.06272	1.17226	0.960277	0.0562427	-0.0129697
55329	MNS1	meiosis specific nuclear structural 1 [Source:HGNC Symbol;Acc:HGNC:29636]	1.97286	0.81013	1.00947	3.92546	1.75337	2.01317	0.257522	0.346327
58191	CXCL16	C-X-C motif chemokine ligand 16 [Source:HGNC Symbol;Acc:HGNC:16642]	1.82315	0.45176	0.675258	3.53852	1.36771	1.59688	0.144851	0.23513
57475	PLEKHH1	pleckstrin homology, MyTH4 and FERM domain containing H1 [Source:HGNC Symbol;Acc:HGNC:17733]	1.80164	0.851034	0.91108	3.48616	1.80379	1.88045	0.323308	0.354142
26999	CYFIP2	cytoplasmic FMR1 interacting protein 2 [Source:HGNC Symbol;Acc:HGNC:13760]	1.73746	0.885835	0.43847	3.33447	1.84783	1.35517	0.36318	0.15214
253639	ZNF620	zinc finger protein 620 [Source:HGNC Symbol;Acc:HGNC:28742]	1.73231	0.351787	0.753451	3.3226	1.27614	1.68582	0.118893	0.295282
256714	MAP7D2	MAP7 domain containing 2 [Source:HGNC Symbol;Acc:HGNC:25899]	1.69682	0.695541	0.840943	3.24186	1.61949	1.79122	0.276329	0.352931
2643	GCH1	GTP cyclohydrolase 1 [Source:HGNC Symbol;Acc:HGNC:4193]	1.68531	0.125681	0.522981	3.21608	1.09102	1.43692	0.0410737	0.197159
NA	GDF1	growth differentiation factor 1 [Source:HGNC Symbol;Acc:HGNC:4214]	1.67688	0.899079	0.638796	3.19736	1.86488	1.55703	0.393598	0.2535
7855	FZD5	frizzled class receptor 5 [Source:HGNC Symbol;Acc:HGNC:4043]	1.66593	0.782014	0.714514	3.17317	1.71953	1.64093	0.331097	0.294929
50855	PARD6A	par-6 family cell polarity regulator alpha [Source:HGNC Symbol;Acc:HGNC:15943]	1.65969	0.0735386	0.417479	3.15948	1.05229	1.33559	0.0242163	0.155404
116843	SLC18B1	solute carrier family 18 member B1 [Source:HGNC Symbol;Acc:HGNC:21573]	1.6495	0.489714	0.689598	3.13726	1.40417	1.61283	0.189105	0.286739
22875	ENPP4	ectonucleotide pyrophosphatase/phosphodiesterase 4 (putative) [Source:HGNC Symbol;Acc:HGNC:3359]	1.64344	0.206466	0.79505	3.1241	1.15386	1.73514	0.0724344	0.346093
54777	CFAP46	cilia and flagella associated protein 46 [Source:HGNC Symbol;Acc:HGNC:25247]	1.62061	0.667008	0.519724	3.07506	1.58778	1.43368	0.283258	0.208997
4900	NRGN	neurogranin [Source:HGNC Symbol;Acc:HGNC:8000]	1.61608	0.511207	0.701188	3.06541	1.42524	1.62584	0.205888	0.303012
55225	RAVER2	ribonucleoprotein, PTB binding 2 [Source:HGNC Symbol;Acc:HGNC:25577]	1.61151	0.553829	0.676704	3.05572	1.46798	1.59848	0.227646	0.29113
84002	B3GNT5	UDP-GlcNAc:betaGal beta-1,3-N-acetylglucosaminyltransferase 5 [Source:HGNC Symbol;Acc:HGNC:15684]	1.59306	0.804812	0.654663	3.01689	1.74692	1.57425	0.370332	0.28472
389337	ARHGEF37	Rho guanine nucleotide exchange factor 37 [Source:HGNC Symbol;Acc:HGNC:34430]	1.57357	0.61899	0.700092	2.97641	1.5358	1.62461	0.271098	0.316032
83723	FAM57B	family with sequence similarity 57 member B [Source:HGNC Symbol;Acc:HGNC:25295]	1.56816	0.426243	0.690575	2.96526	1.34373	1.61393	0.174903	0.312389
54536	EXOC6	exocyst complex component 6 [Source:HGNC Symbol;Acc:HGNC:23196]	1.56419	0.701693	0.574018	2.95711	1.62641	1.48866	0.320069	0.249686
10266	RAMP2	receptor activity modifying protein 2 [Source:HGNC Symbol;Acc:HGNC:9844]	1.54242	0.540529	0.092131	2.91282	1.45451	1.06594	0.23761	0.0344745
9254	CACNA2D2	calcium voltage-gated channel auxiliary subunit alpha2delta 2 [Source:HGNC Symbol;Acc:HGNC:1400]	1.50148	0.653215	0.581598	2.83132	1.57267	1.49651	0.312708	0.271119
9912	ARHGAP44	Rho GTPase activating protein 44 [Source:HGNC Symbol;Acc:HGNC:29096]	1.42677	0.275307	0.541632	2.68845	1.21025	1.45562	0.124523	0.269845
22983	MAST1	microtubule associated serine/threonine kinase 1 [Source:HGNC Symbol;Acc:HGNC:19034]	1.4089	0.46232	0.388031	2.65535	1.37776	1.30861	0.228203	0.18643
1138	CHRNA5	cholinergic receptor nicotinic alpha 5 subunit [Source:HGNC Symbol;Acc:HGNC:1959]	1.39905	0.0570562	-0.200666	2.63727	1.04034	0.870149	0.024639	-0.0793094
140707	BRI3BP	BRI3 binding protein [Source:HGNC Symbol;Acc:HGNC:14251]	1.32299	0.463556	0.517358	2.50185	1.37894	1.43133	0.252313	0.287201
10683	DLL3	delta like canonical Notch ligand 3 [Source:HGNC Symbol;Acc:HGNC:2909]	1.28781	0.270309	0.110521	2.44157	1.20607	1.07962	0.142946	0.0552299
254263	CNIH2	cornichon family AMPA receptor auxiliary protein 2 [Source:HGNC Symbol;Acc:HGNC:28744]	1.2803	0.32919	0.52543	2.4289	1.25631	1.43936	0.179375	0.307483
83699	SH3BGRL2	SH3 domain binding glutamate rich protein like 2 [Source:HGNC Symbol;Acc:HGNC:15567]	1.27634	0.607337	0.325581	2.42224	1.52344	1.25317	0.368043	0.178008
9649	RALGPS1	Ral GEF with PH domain and SH3 binding motif 1 [Source:HGNC Symbol;Acc:HGNC:16851]	1.25206	0.201364	0.576156	2.38181	1.14978	1.49087	0.108397	0.355238
2166	FAAH	fatty acid amide hydrolase [Source:HGNC Symbol;Acc:HGNC:3553]	1.24158	0.577829	0.116732	2.36457	1.4926	1.08428	0.360993	0.0617599
29929	ALG6	ALG6, alpha-1,3-glucosyltransferase [Source:HGNC Symbol;Acc:HGNC:23157]	1.23953	0.579592	0.445526	2.36121	1.49443	1.36181	0.363226	0.265801
360	AQP3	aquaporin 3 (Gill blood group) [Source:HGNC Symbol;Acc:HGNC:636]	1.23603	0.468886	0.285843	2.35549	1.38404	1.21912	0.283323	0.161655
130827	TMEM182	transmembrane protein 182 [Source:HGNC Symbol;Acc:HGNC:26391]	1.23593	0.0963266	0.491068	2.35533	1.06905	1.40549	0.0509456	0.299178
54463	FAM134B	family with sequence similarity 134 member B [Source:HGNC Symbol;Acc:HGNC:25964]	1.22868	-0.870923	-0.0870525	2.34352	0.546797	0.941444	-0.337324	-0.0435837
219738	C10orf35	chromosome 10 open reading frame 35 [Source:HGNC Symbol;Acc:HGNC:23519]	1.22452	0.543409	0.560237	2.33677	1.45741	1.47451	0.342177	0.354969
55789	DEPDC1B	DEP domain containing 1B [Source:HGNC Symbol;Acc:HGNC:24902]	1.21867	0.0178913	0.491246	2.32733	1.01248	1.40566	0.00940122	0.305621
57186	RALGAPA2	Ral GTPase activating protein catalytic alpha subunit 2 [Source:HGNC Symbol;Acc:HGNC:16207]	1.20938	0.337909	0.536281	2.31238	1.26392	1.45023	0.201102	0.343062
84552	PARD6G	par-6 family cell polarity regulator gamma [Source:HGNC Symbol;Acc:HGNC:16076]	1.20339	0.409681	0.128869	2.30279	1.32839	1.09344	0.252067	0.0717198
90956	ADCK2	aarF domain containing kinase 2 [Source:HGNC Symbol;Acc:HGNC:19039]	1.20155	0.471097	0.601122	2.29987	1.38616	1.5169	0.297079	0.397652
2542	SLC37A4	solute carrier family 37 member 4 [Source:HGNC Symbol;Acc:HGNC:4061]	1.16668	0.418724	0.278287	2.24494	1.33674	1.21275	0.27049	0.170895
9331	B4GALT6	beta-1,4-galactosyltransferase 6 [Source:HGNC Symbol;Acc:HGNC:929]	1.13996	-0.265594	0.32281	2.20375	0.831856	1.25076	-0.139683	0.208319
220042	DDIAS	DNA damage induced apoptosis suppressor [Source:HGNC Symbol;Acc:HGNC:26351]	1.11982	0.434854	0.168736	2.1732	1.35177	1.12407	0.299841	0.105756
257415	FAM133B	family with sequence similarity 133 member B [Source:HGNC Symbol;Acc:HGNC:28629]	1.11537	0.521191	0.239268	2.16651	1.43514	1.18039	0.373027	0.154644
84698	CAPS2	calcyphosine 2 [Source:HGNC Symbol;Acc:HGNC:16471]	1.11013	-0.0273476	0.218897	2.15864	0.981223	1.16384	-0.0162063	0.141409
727800	RNF208	ring finger protein 208 [Source:HGNC Symbol;Acc:HGNC:25420]	1.10468	0.433018	0.529224	2.15051	1.35006	1.44315	0.304262	0.38518
55686	MREG	melanoregulin [Source:HGNC Symbol;Acc:HGNC:25478]	1.09524	0.461541	-0.12503	2.13648	1.37701	0.916985	0.331735	-0.0730455
78991	PCYOX1L	prenylcysteine oxidase 1 like [Source:HGNC Symbol;Acc:HGNC:28477]	1.09143	0.445361	0.171678	2.13086	1.36165	1.12637	0.319806	0.111745
51176	LEF1	lymphoid enhancer binding factor 1 [Source:HGNC Symbol;Acc:HGNC:6551]	1.08786	0.304317	0.15135	2.12558	1.23483	1.11061	0.208634	0.0982678
254394	MCM9	minichromosome maintenance 9 homologous recombination repair factor [Source:HGNC Symbol;Acc:HGNC:21484]	1.08625	0.512635	0.463655	2.12322	1.42665	1.37903	0.37985	0.337452
284161	GDPD1	glycerophosphodiester phosphodiesterase domain containing 1 [Source:HGNC Symbol;Acc:HGNC:20883]	1.08271	-0.194413	0.521013	2.11802	0.873928	1.43496	-0.112764	0.389048
219293	ATAD3C	ATPase family, AAA domain containing 3C [Source:HGNC Symbol;Acc:HGNC:32151]	1.07573	0.405512	0.274865	2.10779	1.32456	1.20988	0.292979	0.189459
54753	ZNF853	zinc finger protein 853 [Source:HGNC Symbol;Acc:HGNC:21767]	1.06965	0.504784	0.499069	2.09892	1.41891	1.4133	0.381202	0.376096
374	AREG	amphiregulin [Source:HGNC Symbol;Acc:HGNC:651]	1.06185	0.391487	0.396541	2.08761	1.31174	1.31635	0.286634	0.290867
11041	B4GAT1	beta-1,4-glucuronyltransferase 1 [Source:HGNC Symbol;Acc:HGNC:15685]	1.06165	0.195235	0.327743	2.08732	1.14491	1.25505	0.133273	0.234565
55466	DNAJA4	DnaJ heat shock protein family (Hsp40) member A4 [Source:HGNC Symbol;Acc:HGNC:14885]	1.04467	0.508473	0.440698	2.06289	1.42254	1.35726	0.397543	0.336122
4744	NEFH	neurofilament heavy [Source:HGNC Symbol;Acc:HGNC:7737]	1.03598	0.414343	0.259351	2.0505	1.33269	1.19694	0.316698	0.187472
117177	RAB3IP	RAB3A interacting protein [Source:HGNC Symbol;Acc:HGNC:16508]	1.03365	-0.295393	0.503427	2.0472	0.814851	1.41758	-0.176804	0.398756
353091	RAET1G	retinoic acid early transcript 1G [Source:HGNC Symbol;Acc:HGNC:16795]	1.03087	-0.612305	0.484377	2.04326	0.654151	1.39898	-0.331508	0.382437
84293	FAM213A	family with sequence similarity 213 member A [Source:HGNC Symbol;Acc:HGNC:28651]	1.02332	0.281384	0.180537	2.03259	1.21536	1.13331	0.208563	0.129099
816	CAMK2B	calcium/calmodulin dependent protein kinase II beta [Source:HGNC Symbol;Acc:HGNC:1461]	1.02157	0.0818744	-0.0891134	2.03013	1.05839	0.9401	0.0566843	-0.0581476
18	ABAT	4-aminobutyrate aminotransferase [Source:HGNC Symbol;Acc:HGNC:23]	1.02112	0.419335	0.403876	2.02949	1.33731	1.32306	0.327649	0.313805
2039	DMTN	dematin actin binding protein [Source:HGNC Symbol;Acc:HGNC:3382]	1.01349	-0.141611	0.488166	2.01879	0.906506	1.40266	-0.0917689	0.395233
113177	IZUMO4	IZUMO family member 4 [Source:HGNC Symbol;Acc:HGNC:26950]	1.00994	0.444509	0.273559	2.01383	1.36085	1.20879	0.355928	0.205937
92815	HIST3H2A	histone cluster 3 H2A [Source:HGNC Symbol;Acc:HGNC:20507]	1.00961	-0.153763	0.303066	2.01336	0.898903	1.23376	-0.0997643	0.230681
6674	SPAG1	sperm associated antigen 1 [Source:HGNC Symbol;Acc:HGNC:11212]	0.99897	0.0573233	0.482327	1.99857	1.04053	1.39699	0.0405914	0.397562
51741	WWOX	WW domain containing oxidoreductase [Source:HGNC Symbol;Acc:HGNC:12799]	0.992164	0.390553	0.418237	1.98917	1.3109	1.33629	0.314301	0.339977
57026	PDXP	pyridoxal phosphatase [Source:HGNC Symbol;Acc:HGNC:30259]	0.985524	0.42359	0.397918	1.98003	1.34126	1.31761	0.348215	0.324077
2822	GPLD1	glycosylphosphatidylinositol specific phospholipase D1 [Source:HGNC Symbol;Acc:HGNC:4459]	0.980432	0.152745	0.433731	1.97306	1.11168	1.35072	0.114775	0.360434
26548	ITGB1BP2	integrin subunit beta 1 binding protein 2 [Source:HGNC Symbol;Acc:HGNC:6154]	0.959314	0.108513	0.109238	1.94439	1.07812	1.07866	0.0827167	0.0832905
7163	TPD52	tumor protein D52 [Source:HGNC Symbol;Acc:HGNC:12005]	0.946977	0.369802	0.414228	1.92783	1.29218	1.33259	0.314903	0.358456
1747	DLX3	distal-less homeobox 3 [Source:HGNC Symbol;Acc:HGNC:2916]	0.930685	-0.180424	0.369545	1.90618	0.882443	1.29195	-0.129727	0.322172
1583	CYP11A1	cytochrome P450 family 11 subfamily A member 1 [Source:HGNC Symbol;Acc:HGNC:2590]	0.922782	0.190878	-0.352454	1.89577	1.14146	0.783251	0.157918	-0.241971
1029	CDKN2A	cyclin dependent kinase inhibitor 2A [Source:HGNC Symbol;Acc:HGNC:1787]	0.922198	0.289831	0.225188	1.895	1.2225	1.16893	0.248601	0.188748
10347	ABCA7	ATP binding cassette subfamily A member 7 [Source:HGNC Symbol;Acc:HGNC:37]	0.921352	-0.313229	0.307596	1.89389	0.804839	1.23764	-0.218328	0.265853
8317	CDC7	cell division cycle 7 [Source:HGNC Symbol;Acc:HGNC:1745]	0.920795	0.287711	-0.232662	1.89316	1.2207	0.851063	0.247103	-0.166753
92292	GLYATL1	glycine-N-acyltransferase like 1 [Source:HGNC Symbol;Acc:HGNC:30519]	0.919796	0.184303	0.300874	1.89185	1.13627	1.23189	0.152793	0.260011
55342	STRBP	spermatid perinuclear RNA binding protein [Source:HGNC Symbol;Acc:HGNC:16462]	0.917698	0.160593	0.42316	1.8891	1.11775	1.34086	0.132434	0.383379
54332	GDAP1	ganglioside induced differentiation associated protein 1 [Source:HGNC Symbol;Acc:HGNC:15968]	0.903657	0.349931	0.328927	1.8708	1.2745	1.25608	0.315226	0.294073
9134	CCNE2	cyclin E2 [Source:HGNC Symbol;Acc:HGNC:1590]	0.902109	-0.0631704	0.339853	1.8688	0.957158	1.26563	-0.0493115	0.305743
80896	NPL	N-acetylneuraminate pyruvate lyase [Source:HGNC Symbol;Acc:HGNC:16781]	0.896921	0.366216	0.0534057	1.86209	1.28897	1.03771	0.335195	0.0437446
4070	TACSTD2	tumor-associated calcium signal transducer 2 [Source:HGNC Symbol;Acc:HGNC:11530]	0.887635	0.361571	-0.533432	1.85014	1.28482	0.690909	0.335031	-0.363576
221468	TMEM217	transmembrane protein 217 [Source:HGNC Symbol;Acc:HGNC:21238]	0.880531	0.134524	0.389087	1.84105	1.09773	1.30956	0.116201	0.368068
171425	CLYBL	citrate lyase beta like [Source:HGNC Symbol;Acc:HGNC:18355]	0.880419	0.046408	0.0326761	1.84091	1.03269	1.02291	0.0388752	0.0272417
5423	POLB	DNA polymerase beta [Source:HGNC Symbol;Acc:HGNC:9174]	0.87669	0.314499	0.352745	1.83616	1.24358	1.27699	0.291309	0.331262
4324	MMP15	matrix metallopeptidase 15 [Source:HGNC Symbol;Acc:HGNC:7161]	0.866629	0.0323872	0.244803	1.8234	1.0227	1.18493	0.0275723	0.224595
55605	KIF21A	kinesin family member 21A [Source:HGNC Symbol;Acc:HGNC:19349]	0.864746	0.109237	0.396375	1.82102	1.07866	1.3162	0.0958052	0.385127
80034	CSRNP3	cysteine and serine rich nuclear protein 3 [Source:HGNC Symbol;Acc:HGNC:30729]	0.855346	-0.446826	0.223033	1.80919	0.733655	1.16718	-0.329149	0.206607
23310	NCAPD3	non-SMC condensin II complex subunit D3 [Source:HGNC Symbol;Acc:HGNC:28952]	0.833011	0.365977	0.265628	1.7814	1.28875	1.20216	0.369535	0.258714
64116	SLC39A8	solute carrier family 39 member 8 [Source:HGNC Symbol;Acc:HGNC:20862]	0.832749	0.284027	0.162262	1.78108	1.21759	1.11904	0.278576	0.152405
56605	ERO1B	endoplasmic reticulum oxidoreductase 1 beta [Source:HGNC Symbol;Acc:HGNC:14355]	0.828841	-0.210974	0.350649	1.77626	0.863954	1.27513	-0.175259	0.354436
11130	ZWINT	ZW10 interacting kinetochore protein [Source:HGNC Symbol;Acc:HGNC:13195]	0.823751	0.0831045	0.295814	1.77	1.0593	1.22758	0.0770064	0.295554
4825	NKX6-1	NK6 homeobox 1 [Source:HGNC Symbol;Acc:HGNC:7839]	0.82304	0.0818251	0.334676	1.76913	1.05836	1.26109	0.0758729	0.339468
2237	FEN1	flap structure-specific endonuclease 1 [Source:HGNC Symbol;Acc:HGNC:3650]	0.822498	0.308996	0.218287	1.76846	1.23885	1.16335	0.310809	0.212569
115004	MB21D1	Mab-21 domain containing 1 [Source:HGNC Symbol;Acc:HGNC:21367]	0.816882	0.102924	0.18833	1.76159	1.07395	1.13944	0.0970963	0.183095
149420	PDIK1L	PDLIM1 interacting kinase 1 like [Source:HGNC Symbol;Acc:HGNC:18981]	0.814314	0.298283	0.303921	1.75846	1.22968	1.2345	0.302823	0.309172
9738	CCP110	centriolar coiled-coil protein 110 [Source:HGNC Symbol;Acc:HGNC:24342]	0.806577	-0.0478938	0.221332	1.74906	0.967348	1.16581	-0.0435914	0.221357
81928	CABLES2	Cdk5 and Abl enzyme substrate 2 [Source:HGNC Symbol;Acc:HGNC:16143]	0.795696	0.200942	0.272954	1.73591	1.14945	1.20828	0.203079	0.283021
1763	DNA2	DNA replication helicase/nuclease 2 [Source:HGNC Symbol;Acc:HGNC:2939]	0.790168	0.0101324	0.164857	1.72928	1.00705	1.12105	0.00966437	0.165993
56623	INPP5E	inositol polyphosphate-5-phosphatase E [Source:HGNC Symbol;Acc:HGNC:21474]	0.785247	0.242678	0.363178	1.72339	1.18319	1.28626	0.253235	0.395717
1147	CHUK	conserved helix-loop-helix ubiquitous kinase [Source:HGNC Symbol;Acc:HGNC:1974]	0.784563	0.209824	0.280274	1.72257	1.15655	1.21443	0.216653	0.296753
10024	TROAP	trophinin associated protein [Source:HGNC Symbol;Acc:HGNC:12327]	0.778064	-0.240521	0.289936	1.71483	0.846439	1.22259	-0.214822	0.311384
84455	EFCAB7	EF-hand calcium binding domain 7 [Source:HGNC Symbol;Acc:HGNC:29379]	0.77341	0.198234	0.289548	1.7093	1.14729	1.22226	0.207658	0.313345
26149	ZNF658	zinc finger protein 658 [Source:HGNC Symbol;Acc:HGNC:25226]	0.773288	-0.634154	-0.288424	1.70916	0.644319	0.818796	-0.501552	-0.255519
5985	RFC5	replication factor C subunit 5 [Source:HGNC Symbol;Acc:HGNC:9973]	0.772484	0.229729	0.15468	1.70821	1.17261	1.11317	0.243734	0.159804
10365	KLF2	Kruppel like factor 2 [Source:HGNC Symbol;Acc:HGNC:6347]	0.763964	0.28692	0.300183	1.69815	1.22003	1.2313	0.315165	0.331304
84954	MPND	MPN domain containing [Source:HGNC Symbol;Acc:HGNC:25934]	0.760364	0.265036	0.333306	1.69392	1.20167	1.2599	0.29062	0.374536
983	CDK1	cyclin dependent kinase 1 [Source:HGNC Symbol;Acc:HGNC:1722]	0.755562	-0.156157	-0.0522651	1.68829	0.897413	0.964421	-0.149047	-0.051692
65267	WNK3	WNK lysine deficient protein kinase 3 [Source:HGNC Symbol;Acc:HGNC:14543]	0.755156	0.0465512	-0.0462198	1.68781	1.03279	0.968471	0.0476771	-0.0458399
5538	PPT1	palmitoyl-protein thioesterase 1 [Source:HGNC Symbol;Acc:HGNC:9325]	0.747706	0.346751	0.19939	1.67912	1.27169	1.14821	0.400066	0.218242
333926	PPM1J	protein phosphatase, Mg2+/Mn2+ dependent 1J [Source:HGNC Symbol;Acc:HGNC:20785]	0.74464	0.214164	-0.958439	1.67556	1.16003	0.514613	0.236888	-0.7185
8270	LAGE3	L antigen family member 3 [Source:HGNC Symbol;Acc:HGNC:26058]	0.744186	0.299879	0.061632	1.67503	1.23104	1.04365	0.342269	0.0646575
3280	HES1	hes family bHLH transcription factor 1 [Source:HGNC Symbol;Acc:HGNC:5192]	0.742056	0.245913	0.132807	1.67256	1.18584	1.09643	0.276323	0.143371
57544	TXNDC16	thioredoxin domain containing 16 [Source:HGNC Symbol;Acc:HGNC:19965]	0.740984	-0.408166	0.0756992	1.67132	0.753581	1.05387	-0.367069	0.0802479
25854	FAM149A	family with sequence similarity 149 member A [Source:HGNC Symbol;Acc:HGNC:24527]	0.737362	0.0111047	-0.183154	1.66712	1.00773	0.880775	0.0115824	-0.178714
55270	NUDT15	nudix hydrolase 15 [Source:HGNC Symbol;Acc:HGNC:23063]	0.735592	0.239355	0.125872	1.66508	1.18046	1.09117	0.271343	0.137077
196500	PIANP	PILR alpha associated neural protein [Source:HGNC Symbol;Acc:HGNC:25338]	0.73507	0.187783	0.274903	1.66448	1.13901	1.20991	0.209205	0.315906
152078	PQLC2L	PQ loop repeat containing 2 like [Source:HGNC Symbol;Acc:HGNC:25146]	0.733064	-0.0769983	0.144404	1.66217	0.948028	1.10527	-0.0784878	0.158984
79173	C19orf57	chromosome 19 open reading frame 57 [Source:HGNC Symbol;Acc:HGNC:28153]	0.720985	-0.0695787	-0.00645609	1.64831	0.952916	0.995535	-0.0726257	-0.00688721
5281	PIGF	phosphatidylinositol glycan anchor biosynthesis class F [Source:HGNC Symbol;Acc:HGNC:8962]	0.715228	0.304806	0.218145	1.64174	1.23525	1.16324	0.366584	0.254365
641	BLM	Bloom syndrome RecQ like helicase [Source:HGNC Symbol;Acc:HGNC:1058]	0.714058	0.270832	0.0353212	1.64041	1.2065	1.02478	0.322454	0.0387015
6877	TAF5	TATA-box binding protein associated factor 5 [Source:HGNC Symbol;Acc:HGNC:11539]	0.712196	0.203676	0.327741	1.6383	1.15163	1.25505	0.237552	0.399574
80318	GKAP1	G kinase anchoring protein 1 [Source:HGNC Symbol;Acc:HGNC:17496]	0.710855	0.121411	-0.0671888	1.63677	1.0878	0.954496	0.13788	-0.07146
79915	ATAD5	ATPase family, AAA domain containing 5 [Source:HGNC Symbol;Acc:HGNC:25752]	0.705899	0.0170708	-0.118222	1.63116	1.0119	0.921322	0.0188587	-0.124656
55222	LRRC20	leucine rich repeat containing 20 [Source:HGNC Symbol;Acc:HGNC:23421]	0.705889	0.283463	0.118902	1.63115	1.21711	1.08591	0.343996	0.136114
91544	UBXN11	UBX domain protein 11 [Source:HGNC Symbol;Acc:HGNC:30600]	0.702384	0.307406	0.179076	1.62719	1.23748	1.13216	0.378642	0.210715
130502	TTC32	tetratricopeptide repeat domain 32 [Source:HGNC Symbol;Acc:HGNC:32954]	0.701008	-0.106539	0.207759	1.62564	0.928814	1.15489	-0.113781	0.247575
79905	TMC7	transmembrane channel like 7 [Source:HGNC Symbol;Acc:HGNC:23000]	0.698034	-0.066504	0.24224	1.62229	0.954949	1.18283	-0.0723947	0.293796
5001	ORC5	origin recognition complex subunit 5 [Source:HGNC Symbol;Acc:HGNC:8491]	0.692889	0.276593	0.300508	1.61652	1.21133	1.23158	0.342782	0.375622
57669	EPB41L5	erythrocyte membrane protein band 4.1 like 5 [Source:HGNC Symbol;Acc:HGNC:19819]	0.689153	0.224476	0.25522	1.61234	1.16835	1.19352	0.274935	0.316032
401207	C5orf63	chromosome 5 open reading frame 63 [Source:HGNC Symbol;Acc:HGNC:40051]	0.686743	0.306704	0.275442	1.60965	1.23688	1.21036	0.388552	0.34506
2743	GLRB	glycine receptor beta [Source:HGNC Symbol;Acc:HGNC:4329]	0.685867	0.233955	0.0809931	1.60867	1.17605	1.05775	0.289245	0.0948725
84749	USP30	ubiquitin specific peptidase 30 [Source:HGNC Symbol;Acc:HGNC:20065]	0.685462	0.170313	0.171139	1.60822	1.1253	1.12595	0.206016	0.207076
29089	UBE2T	ubiquitin conjugating enzyme E2 T [Source:HGNC Symbol;Acc:HGNC:25009]	0.684986	-0.00189839	0.0845649	1.60769	0.998685	1.06037	-0.00216394	0.0993405
57464	STRIP2	striatin interacting protein 2 [Source:HGNC Symbol;Acc:HGNC:22209]	0.682247	0.166072	0.256186	1.60464	1.122	1.19432	0.201774	0.321378
54556	ING3	inhibitor of growth family member 3 [Source:HGNC Symbol;Acc:HGNC:14587]	0.681652	0.249273	-0.152923	1.60397	1.18861	0.899427	0.312277	-0.166519
56849	TCEAL7	transcription elongation factor A like 7 [Source:HGNC Symbol;Acc:HGNC:28336]	0.680449	-0.291442	0.0899677	1.60264	0.817085	1.06435	-0.303523	0.106774
25896	INTS7	integrator complex subunit 7 [Source:HGNC Symbol;Acc:HGNC:24484]	0.676992	0.24793	0.196776	1.5988	1.1875	1.14613	0.313128	0.244044
3204	HOXA7	homeobox A7 [Source:HGNC Symbol;Acc:HGNC:5108]	0.67635	-0.253267	-0.0615312	1.59809	0.838994	0.958247	-0.269199	-0.0698111
10389	SCML2	sex comb on midleg-like 2 (Drosophila) [Source:HGNC Symbol;Acc:HGNC:10581]	0.674902	0.239507	-0.224056	1.59649	1.18059	0.856155	0.302754	-0.241153
1371	CPOX	coproporphyrinogen oxidase [Source:HGNC Symbol;Acc:HGNC:2321]	0.672021	0.23346	0.258121	1.5933	1.17565	1.19592	0.296056	0.330219
4703	NEB	nebulin [Source:HGNC Symbol;Acc:HGNC:7720]	0.671835	-0.058549	0.0303601	1.5931	0.960229	1.02127	-0.0670558	0.0358575
284358	MAMSTR	MEF2 activating motif and SAP domain containing transcriptional regulator [Source:HGNC Symbol;Acc:HGNC:26689]	0.669476	0.0645452	0.253229	1.5905	1.04576	1.19187	0.0774862	0.324934
55120	FANCL	Fanconi anemia complementation group L [Source:HGNC Symbol;Acc:HGNC:20748]	0.669203	0.0562673	0.0256583	1.59019	1.03977	1.01794	0.0673881	0.0304037
58497	PRUNE1	prune exopolyphosphatase [Source:HGNC Symbol;Acc:HGNC:13420]	0.665214	0.21724	0.125547	1.5858	1.16251	1.09092	0.277409	0.155207
10247	RIDA	reactive intermediate imine deaminase A homolog [Source:HGNC Symbol;Acc:HGNC:16897]	0.661447	0.227546	0.20349	1.58167	1.17084	1.15148	0.29371	0.260425
126731	CCSAP	centriole, cilia and spindle associated protein [Source:HGNC Symbol;Acc:HGNC:29578]	0.660094	-0.139785	0.272492	1.58019	0.907654	1.20789	-0.159166	0.358321
79694	MANEA	mannosidase endo-alpha [Source:HGNC Symbol;Acc:HGNC:21072]	0.659897	0.0464162	0.0679634	1.57997	1.0327	1.04824	0.056376	0.0831696
55502	HES6	hes family bHLH transcription factor 6 [Source:HGNC Symbol;Acc:HGNC:18254]	0.659349	-0.650989	-0.02312	1.57937	0.636843	0.984102	-0.626813	-0.0274399
10018	BCL2L11	BCL2 like 11 [Source:HGNC Symbol;Acc:HGNC:994]	0.659272	0.100886	0.0648136	1.57929	1.07243	1.04595	0.125037	0.0793214
57721	METTL14	methyltransferase like 14 [Source:HGNC Symbol;Acc:HGNC:29330]	0.659193	0.253259	0.233977	1.5792	1.1919	1.17607	0.331313	0.303993
63967	CLSPN	claspin [Source:HGNC Symbol;Acc:HGNC:19715]	0.6579	0.0989716	0.0552331	1.57778	1.07101	1.03903	0.1229	0.067546
146059	CDAN1	codanin 1 [Source:HGNC Symbol;Acc:HGNC:1713]	0.655532	0.00884479	0.282133	1.5752	1.00615	1.21599	0.0106913	0.375509
8635	RNASET2	ribonuclease T2 [Source:HGNC Symbol;Acc:HGNC:21686]	0.655065	0.0844859	0.286413	1.57469	1.06031	1.2196	0.104944	0.382128
8208	CHAF1B	chromatin assembly factor 1 subunit B [Source:HGNC Symbol;Acc:HGNC:1911]	0.654943	0.0983522	0.0597906	1.57455	1.07055	1.04231	0.122791	0.0736474
203228	C9orf72	chromosome 9 open reading frame 72 [Source:HGNC Symbol;Acc:HGNC:28337]	0.653744	0.224043	0.0496368	1.57325	1.168	1.035	0.293072	0.0610634
221302	ZUFSP	zinc finger with UFM1 specific peptidase domain [Source:HGNC Symbol;Acc:HGNC:21224]	0.647891	0.148086	-0.00453674	1.56688	1.1081	0.99686	0.190691	-0.00553857
120526	DNAJC24	DnaJ heat shock protein family (Hsp40) member C24 [Source:HGNC Symbol;Acc:HGNC:26979]	0.645527	0.208019	0.115317	1.56431	1.1551	1.08321	0.274851	0.14746
23658	LSM5	LSM5 homolog, U6 small nuclear RNA and mRNA degradation associated [Source:HGNC Symbol;Acc:HGNC:17162]	0.645286	0.186828	0.106124	1.56405	1.13826	1.07633	0.245117	0.13533
7298	TYMS	thymidylate synthetase [Source:HGNC Symbol;Acc:HGNC:12441]	0.643817	0.16464	0.159503	1.56246	1.12089	1.1169	0.214926	0.207842
990	CDC6	cell division cycle 6 [Source:HGNC Symbol;Acc:HGNC:1744]	0.641809	0.277137	0.119484	1.56028	1.21179	1.08635	0.378	0.154112
79075	DSCC1	DNA replication and sister chromatid cohesion 1 [Source:HGNC Symbol;Acc:HGNC:24453]	0.641243	-0.100841	0.085247	1.55967	0.932489	1.06087	-0.120626	0.108759
10950	BTG3	BTG anti-proliferation factor 3 [Source:HGNC Symbol;Acc:HGNC:1132]	0.632659	0.146421	0.0812532	1.55042	1.10682	1.05794	0.194071	0.105259
670	BPHL	biphenyl hydrolase like [Source:HGNC Symbol;Acc:HGNC:1094]	0.631152	0.285796	0.253885	1.5488	1.21908	1.19241	0.399203	0.350607
9562	MINPP1	multiple inositol-polyphosphate phosphatase 1 [Source:HGNC Symbol;Acc:HGNC:7102]	0.625021	0.233182	0.157515	1.54223	1.17542	1.11536	0.323522	0.212758
55906	ZC4H2	zinc finger C4H2-type containing [Source:HGNC Symbol;Acc:HGNC:24931]	0.624578	-0.134353	0.21619	1.54176	0.911079	1.16166	-0.164134	0.298402
26297	SERGEF	secretion regulating guanine nucleotide exchange factor [Source:HGNC Symbol;Acc:HGNC:17499]	0.624021	-0.0469957	0.0973144	1.54116	0.96795	1.06978	-0.0592243	0.128945
131118	DNAJC19	DnaJ heat shock protein family (Hsp40) member C19 [Source:HGNC Symbol;Acc:HGNC:30528]	0.622832	0.170542	0.200338	1.53989	1.12548	1.14897	0.232417	0.27592
51571	FAM49B	family with sequence similarity 49 member B [Source:HGNC Symbol;Acc:HGNC:25216]	0.622339	0.267563	0.274459	1.53937	1.20377	1.20954	0.377799	0.388491
91409	CCDC74B	coiled-coil domain containing 74B [Source:HGNC Symbol;Acc:HGNC:25267]	0.621883	-0.0206316	-0.283145	1.53888	0.985801	0.821797	-0.0263489	-0.330689
26123	TCTN3	tectonic family member 3 [Source:HGNC Symbol;Acc:HGNC:24519]	0.621487	0.183791	0.274626	1.53846	1.13586	1.20968	0.25232	0.389407
55135	WRAP53	WD repeat containing antisense to TP53 [Source:HGNC Symbol;Acc:HGNC:25522]	0.621224	0.18797	0.229818	1.53818	1.13916	1.17269	0.258575	0.320873
136895	C7orf31	chromosome 7 open reading frame 31 [Source:HGNC Symbol;Acc:HGNC:21722]	0.619216	-0.264383	0.228494	1.53604	0.832555	1.17161	-0.312375	0.320146
64172	OSGEPL1	O-sialoglycoprotein endopeptidase like 1 [Source:HGNC Symbol;Acc:HGNC:23075]	0.617266	0.167566	0.170453	1.53397	1.12316	1.12541	0.230655	0.234869
6241	RRM2	ribonucleotide reductase regulatory subunit M2 [Source:HGNC Symbol;Acc:HGNC:10452]	0.616081	-0.174548	0.250896	1.53271	0.886045	1.18995	-0.213917	0.356569
2878	GPX3	glutathione peroxidase 3 [Source:HGNC Symbol;Acc:HGNC:4555]	0.614603	-0.10979	0.271402	1.53114	0.926723	1.20698	-0.137963	0.389693
58492	ZNF77	zinc finger protein 77 [Source:HGNC Symbol;Acc:HGNC:13150]	0.610504	0.0878461	0.25121	1.52679	1.06278	1.1902	0.119178	0.361062
3978	LIG1	DNA ligase 1 [Source:HGNC Symbol;Acc:HGNC:6598]	0.606817	0.257101	0.217571	1.5229	1.19507	1.16277	0.373066	0.311294
1719	DHFR	dihydrofolate reductase [Source:HGNC Symbol;Acc:HGNC:2861]	0.60551	0.117877	-0.126465	1.52152	1.08514	0.916073	0.163249	-0.160928
5982	RFC2	replication factor C subunit 2 [Source:HGNC Symbol;Acc:HGNC:9970]	0.604801	0.217077	0.0229186	1.52077	1.16238	1.01601	0.311802	0.0307484
3014	H2AFX	H2A histone family member X [Source:HGNC Symbol;Acc:HGNC:4739]	0.604219	-0.0913716	0.216642	1.52016	0.93863	1.16203	-0.117984	0.311494
7733	ZNF180	zinc finger protein 180 [Source:HGNC Symbol;Acc:HGNC:12970]	0.602713	0.154143	0.126879	1.51857	1.11276	1.09193	0.217445	0.177274
83596	BCL2L12	BCL2 like 12 [Source:HGNC Symbol;Acc:HGNC:13787]	0.598428	0.104944	0.104353	1.51407	1.07545	1.07501	0.146777	0.145919
129563	DIS3L2	DIS3 like 3'-5' exoribonuclease 2 [Source:HGNC Symbol;Acc:HGNC:28648]	0.598067	0.249923	0.22719	1.51369	1.18914	1.17055	0.368208	0.332017
10198	MPHOSPH9	M-phase phosphoprotein 9 [Source:HGNC Symbol;Acc:HGNC:7215]	0.59484	0.0716014	0.0928652	1.51031	1.05088	1.06649	0.09971	0.130287
55260	TMEM143	transmembrane protein 143 [Source:HGNC Symbol;Acc:HGNC:25603]	0.592334	0.148954	0.124057	1.50768	1.10877	1.0898	0.214239	0.176873
3070	HELLS	helicase, lymphoid-specific [Source:HGNC Symbol;Acc:HGNC:4861]	0.591494	0.00694342	-0.00285542	1.50681	1.00482	0.998023	0.00951924	-0.00390143
79634	SCRN3	secernin 3 [Source:HGNC Symbol;Acc:HGNC:30382]	0.590757	0.193136	0.133388	1.50604	1.14325	1.09687	0.283075	0.191423
5189	PEX1	peroxisomal biogenesis factor 1 [Source:HGNC Symbol;Acc:HGNC:8850]	0.590513	0.241143	0.207578	1.50578	1.18193	1.15475	0.359697	0.305959
80119	PIF1	PIF1 5'-to-3' DNA helicase [Source:HGNC Symbol;Acc:HGNC:26220]	0.590404	-0.0894651	0.237929	1.50567	0.939871	1.1793	-0.11891	0.354578
11339	OIP5	Opa interacting protein 5 [Source:HGNC Symbol;Acc:HGNC:20300]	0.589669	-0.0683464	-0.668017	1.5049	0.953731	0.629371	-0.0916405	-0.734061
55656	INTS8	integrator complex subunit 8 [Source:HGNC Symbol;Acc:HGNC:26048]	0.585613	0.131931	0.237941	1.50068	1.09576	1.17931	0.191259	0.358132
79959	CEP76	centrosomal protein 76 [Source:HGNC Symbol;Acc:HGNC:25727]	0.582028	-0.181831	0.0240284	1.49695	0.881584	1.01679	-0.238285	0.0337955
92979	MARCH9*	membrane associated ring-CH-type finger 9 [Source:HGNC Symbol;Acc:HGNC:25139]	0.580424	-0.0134839	-0.131759	1.49529	0.990697	0.912718	-0.0187826	-0.176225
51280	GOLM1	golgi membrane protein 1 [Source:HGNC Symbol;Acc:HGNC:15451]	0.578914	0.197972	0.207167	1.49372	1.14708	1.15442	0.297908	0.312763
253782	CERS6	ceramide synthase 6 [Source:HGNC Symbol;Acc:HGNC:23826]	0.577973	-0.0779259	-0.0166449	1.49275	0.947419	0.988529	-0.10671	-0.0232797
5111	PCNA	proliferating cell nuclear antigen [Source:HGNC Symbol;Acc:HGNC:8729]	0.576147	0.24227	0.0187194	1.49086	1.18285	1.01306	0.372513	0.026606
5000	ORC4	origin recognition complex subunit 4 [Source:HGNC Symbol;Acc:HGNC:8490]	0.572966	0.130124	-0.0285761	1.48758	1.09439	0.980387	0.193585	-0.0402244
493856	CISD2	CDGSH iron sulfur domain 2 [Source:HGNC Symbol;Acc:HGNC:24212]	0.572933	0.199819	0.173448	1.48754	1.14855	1.12775	0.304699	0.262028
342909	ZNF284	zinc finger protein 284 [Source:HGNC Symbol;Acc:HGNC:13078]	0.572406	0.173347	0.0194361	1.487	1.12767	1.01356	0.262159	0.0278505
286257	C9orf142	chromosome 9 open reading frame 142 [Source:HGNC Symbol;Acc:HGNC:27849]	0.57197	0.249891	-0.261509	1.48655	1.18912	0.834215	0.388689	-0.340735
55179	FAIM	Fas apoptotic inhibitory molecule [Source:HGNC Symbol;Acc:HGNC:18703]	0.570401	0.142479	0.22531	1.48494	1.1038	1.16903	0.21405	0.348558
55149	MTPAP	mitochondrial poly(A) polymerase [Source:HGNC Symbol;Acc:HGNC:25532]	0.569689	0.171352	-0.133341	1.4842	1.12611	0.911717	0.260455	-0.182325
93594	TBC1D31	TBC1 domain family member 31 [Source:HGNC Symbol;Acc:HGNC:30888]	0.569493	0.0365121	-0.234032	1.484	1.02563	0.850255	0.0529569	-0.309389
11161	C14orf1	chromosome 14 open reading frame 1 [Source:HGNC Symbol;Acc:HGNC:1187]	0.568133	0.146443	-0.00633685	1.4826	1.10684	0.995617	0.221377	-0.00908144
890	CCNA2	cyclin A2 [Source:HGNC Symbol;Acc:HGNC:1578]	0.567197	-0.0569335	0.0727372	1.48164	0.961305	1.05171	-0.0803393	0.107362
23165	NUP205	nucleoporin 205 [Source:HGNC Symbol;Acc:HGNC:18658]	0.564859	0.232178	0.02382	1.47924	1.17461	1.01665	0.364339	0.0347377
9631	NUP155	nucleoporin 155 [Source:HGNC Symbol;Acc:HGNC:8063]	0.563337	0.159692	-0.0441061	1.47768	1.11705	0.969891	0.245035	-0.0630322
84318	CCDC77	coiled-coil domain containing 77 [Source:HGNC Symbol;Acc:HGNC:28203]	0.56262	0.0759711	0.0364134	1.47695	1.05407	1.02556	0.113367	0.053593
51053	GMNN	geminin, DNA replication inhibitor [Source:HGNC Symbol;Acc:HGNC:17493]	0.561281	0.246989	0.172266	1.47558	1.18673	1.12683	0.392632	0.266679
165215	FAM171B	family with sequence similarity 171 member B [Source:HGNC Symbol;Acc:HGNC:29412]	0.559592	0.154355	0.246386	1.47385	1.11292	1.18623	0.23831	0.393017
60509	AGBL5	ATP/GTP binding protein like 5 [Source:HGNC Symbol;Acc:HGNC:26147]	0.557649	0.0815624	0.197534	1.47187	1.05816	1.14674	0.123262	0.310968
8089	YEATS4	YEATS domain containing 4 [Source:HGNC Symbol;Acc:HGNC:24859]	0.55575	0.0823063	-0.0224437	1.46993	1.05871	0.984564	0.124931	-0.0328482
64327	LMBR1	limb development membrane protein 1 [Source:HGNC Symbol;Acc:HGNC:13243]	0.55468	0.16848	-0.0524941	1.46884	1.12387	0.964268	0.264211	-0.0762134
4436	MSH2	mutS homolog 2 [Source:HGNC Symbol;Acc:HGNC:7325]	0.550156	-0.00393665	0.0487061	1.46424	0.997275	1.03434	-0.00586967	0.0739629
5932	RBBP8	RB binding protein 8, endonuclease [Source:HGNC Symbol;Acc:HGNC:9891]	0.549914	-0.000337752	0.138272	1.464	0.999766	1.10059	-0.000504495	0.216782
84250	SLF1	SMC5-SMC6 complex localization factor 1 [Source:HGNC Symbol;Acc:HGNC:25408]	0.549069	0.241206	0.106292	1.46314	1.18198	1.07646	0.392927	0.165085
9086	EIF1AY	eukaryotic translation initiation factor 1A, Y-linked [Source:HGNC Symbol;Acc:HGNC:3252]	0.549053	0.133175	0.174874	1.46312	1.0967	1.12887	0.208809	0.278252
10535	RNASEH2A	ribonuclease H2 subunit A [Source:HGNC Symbol;Acc:HGNC:18518]	0.549041	0.0545078	0.241518	1.46311	1.0385	1.18224	0.0831434	0.393502
9455	HOMER2	homer scaffolding protein 2 [Source:HGNC Symbol;Acc:HGNC:17513]	0.547841	0.212913	0.210339	1.4619	1.15903	1.15696	0.34429	0.339817
178	AGL	amylo-alpha-1, 6-glucosidase, 4-alpha-glucanotransferase [Source:HGNC Symbol;Acc:HGNC:321]	0.546756	0.0913241	0.215607	1.4608	1.06535	1.16119	0.141814	0.349812
30812	SOX8	SRY-box 8 [Source:HGNC Symbol;Acc:HGNC:11203]	0.546233	0.108718	0.147301	1.46027	1.07827	1.1075	0.170053	0.233551
135154	SDHAF4	succinate dehydrogenase complex assembly factor 4 [Source:HGNC Symbol;Acc:HGNC:20957]	0.545025	0.0374083	-0.401157	1.45905	1.02627	0.757251	0.0572242	-0.528813
4085	MAD2L1	MAD2 mitotic arrest deficient-like 1 (yeast) [Source:HGNC Symbol;Acc:HGNC:6763]	0.544937	0.113215	-0.23769	1.45896	1.08164	0.848102	0.177874	-0.330964
987	LRBA	LPS responsive beige-like anchor protein [Source:HGNC Symbol;Acc:HGNC:1742]	0.540431	0.0302116	0.177996	1.45441	1.02116	1.13131	0.0465704	0.288973
2958	GTF2A2	general transcription factor IIA subunit 2 [Source:HGNC Symbol;Acc:HGNC:4647]	0.539957	0.206401	0.0957159	1.45393	1.15381	1.0686	0.338834	0.151115
9156	EXO1	exonuclease 1 [Source:HGNC Symbol;Acc:HGNC:3511]	0.539945	0.0567662	-0.0166459	1.45392	1.04013	0.988528	0.0884118	-0.0252727
375346	TMEM110	transmembrane protein 110 [Source:HGNC Symbol;Acc:HGNC:30526]	0.539578	0.197664	0.143269	1.45355	1.14684	1.1044	0.323759	0.230196
27085	MTBP	MDM2 binding protein [Source:HGNC Symbol;Acc:HGNC:7417]	0.539135	0.0533597	-0.115871	1.4531	1.03768	0.922825	0.0831573	-0.170327
54664	TMEM106B	transmembrane protein 106B [Source:HGNC Symbol;Acc:HGNC:22407]	0.539078	0.216804	0.078941	1.45304	1.16216	1.05624	0.357925	0.124143
10038	PARP2	poly(ADP-ribose) polymerase 2 [Source:HGNC Symbol;Acc:HGNC:272]	0.537548	-0.00120837	0.200306	1.4515	0.999163	1.14894	-0.00185431	0.32988
2177	FANCD2	Fanconi anemia complementation group D2 [Source:HGNC Symbol;Acc:HGNC:3585]	0.537163	0.0829922	0.0382878	1.45112	1.05921	1.02689	0.131258	0.0596174
51460	SFMBT1	Scm-like with four mbt domains 1 [Source:HGNC Symbol;Acc:HGNC:20255]	0.535204	0.0458761	0.222701	1.44915	1.03231	1.16692	0.071936	0.371629
9441	MED26	mediator complex subunit 26 [Source:HGNC Symbol;Acc:HGNC:2376]	0.534449	0.0833853	0.214848	1.44839	1.0595	1.16058	0.1327	0.35813
10721	POLQ	DNA polymerase theta [Source:HGNC Symbol;Acc:HGNC:9186]	0.530761	0.138305	-0.0918348	1.44469	1.10061	0.938329	0.226251	-0.138684
84126	ATRIP	ATR interacting protein [Source:HGNC Symbol;Acc:HGNC:33499]	0.528297	0.166329	0.0590113	1.44223	1.1222	1.04175	0.276328	0.0944125
54529	ASNSD1	asparagine synthetase domain containing 1 [Source:HGNC Symbol;Acc:HGNC:24910]	0.527569	0.177253	0.164227	1.4415	1.13073	1.12057	0.296103	0.273083
253635	GPATCH11	G-patch domain containing 11 [Source:HGNC Symbol;Acc:HGNC:26768]	0.527502	-0.0786123	0.104681	1.44143	0.946968	1.07526	-0.120136	0.170483
9837	GINS1	GINS complex subunit 1 [Source:HGNC Symbol;Acc:HGNC:28980]	0.526096	-0.12001	0.0434901	1.44003	0.920181	1.0306	-0.181396	0.0695504
29117	BRD7	bromodomain containing 7 [Source:HGNC Symbol;Acc:HGNC:14310]	0.524688	0.168032	-0.113423	1.43862	1.12353	0.924392	0.281621	-0.172376
4001	LMNB1	lamin B1 [Source:HGNC Symbol;Acc:HGNC:6637]	0.52458	0.0572641	0.14567	1.43852	1.04049	1.10624	0.0923359	0.242282
53917	RAB24	RAB24, member RAS oncogene family [Source:HGNC Symbol;Acc:HGNC:9765]	0.524207	0.105851	0.215507	1.43814	1.07613	1.16111	0.173753	0.367716
6118	RPA2	replication protein A2 [Source:HGNC Symbol;Acc:HGNC:10290]	0.521643	0.206888	0.202866	1.43559	1.1542	1.15098	0.353994	0.346617
147923	ZNF420	zinc finger protein 420 [Source:HGNC Symbol;Acc:HGNC:20649]	0.521261	0.152045	-0.044081	1.43521	1.11114	0.969907	0.25538	-0.069145
79573	TTC13	tetratricopeptide repeat domain 13 [Source:HGNC Symbol;Acc:HGNC:26204]	0.520114	-0.00910556	0.197452	1.43407	0.993708	1.14667	-0.0144945	0.337899
84282	RNF135	ring finger protein 135 [Source:HGNC Symbol;Acc:HGNC:21158]	0.517766	0.137735	0.0528094	1.43174	1.10018	1.03728	0.232031	0.0863556
9133	CCNB2	cyclin B2 [Source:HGNC Symbol;Acc:HGNC:1580]	0.517168	-0.132274	0.118517	1.43114	0.912392	1.08562	-0.2032	0.198584
157313	CDCA2	cell division cycle associated 2 [Source:HGNC Symbol;Acc:HGNC:14623]	0.515714	-0.219297	-0.0530642	1.4297	0.858984	0.963887	-0.328172	-0.0840423
2175	FANCA	Fanconi anemia complementation group A [Source:HGNC Symbol;Acc:HGNC:3582]	0.514792	-0.0375375	0.101146	1.42879	0.974317	1.07263	-0.0598978	0.169373
8804	CREG1	cellular repressor of E1A stimulated genes 1 [Source:HGNC Symbol;Acc:HGNC:2351]	0.514301	0.110832	0.0695392	1.4283	1.07985	1.04938	0.186436	0.115296
54958	TMEM160	transmembrane protein 160 [Source:HGNC Symbol;Acc:HGNC:26042]	0.513707	0.0799029	-0.0427393	1.42771	1.05695	0.97081	0.133142	-0.0682467
23354	HAUS5	HAUS augmin like complex subunit 5 [Source:HGNC Symbol;Acc:HGNC:29130]	0.508333	-0.00814921	0.103444	1.42241	0.994367	1.07433	-0.0133347	0.17598
55159	RFWD3	ring finger and WD repeat domain 3 [Source:HGNC Symbol;Acc:HGNC:25539]	0.505358	0.100224	0.217197	1.41948	1.07194	1.16247	0.1715	0.387324
93587	TRMT10A	tRNA methyltransferase 10A [Source:HGNC Symbol;Acc:HGNC:28403]	0.505308	0.111308	-0.019714	1.41943	1.08021	0.986428	0.191231	-0.0323579
221294	NT5DC1	5'-nucleotidase domain containing 1 [Source:HGNC Symbol;Acc:HGNC:21556]	0.505055	0.214883	0.163482	1.41918	1.16061	1.11999	0.383155	0.286245
347240	KIF24	kinesin family member 24 [Source:HGNC Symbol;Acc:HGNC:19916]	0.50452	0.0347331	-0.100483	1.41865	1.02437	0.93272	0.0582043	-0.160706
2146	EZH2	enhancer of zeste 2 polycomb repressive complex 2 subunit [Source:HGNC Symbol;Acc:HGNC:3527]	0.503264	-0.151775	0.167699	1.41742	0.900142	1.12327	-0.239228	0.295307
891	CCNB1	cyclin B1 [Source:HGNC Symbol;Acc:HGNC:1579]	0.502799	-0.323271	0.158905	1.41696	0.799256	1.11644	-0.481447	0.279257
144983	HNRNPA1L2	heterogeneous nuclear ribonucleoprotein A1-like 2 [Source:HGNC Symbol;Acc:HGNC:27067]	0.502264	-0.00944356	0.204831	1.41643	0.993476	1.15255	-0.0156673	0.366326
9861	PSMD6	proteasome 26S subunit, non-ATPase 6 [Source:HGNC Symbol;Acc:HGNC:9564]	0.501897	0.209318	0.203818	1.41607	1.15614	1.15174	0.375273	0.364701
26013	L3MBTL1	l(3)mbt-like 1 (Drosophila) [Source:HGNC Symbol;Acc:HGNC:15905]	0.500612	-0.0223383	0.167827	1.41481	0.984635	1.12336	-0.0370395	0.297398
646851	FAM227A	family with sequence similarity 227 member A [Source:HGNC Symbol;Acc:HGNC:44197]	0.500584	-0.0332993	0.0789647	1.41479	0.977183	1.05626	-0.0550089	0.135636
387103	CENPW	centromere protein W [Source:HGNC Symbol;Acc:HGNC:21488]	0.49849	-0.0843325	0.100219	1.41273	0.943221	1.07194	-0.137568	0.174292
29980	DONSON	downstream neighbor of SON [Source:HGNC Symbol;Acc:HGNC:2993]	0.498222	0.00610981	0.201847	1.41247	1.00424	1.15017	0.0102891	0.364074
8836	GGH	gamma-glutamyl hydrolase [Source:HGNC Symbol;Acc:HGNC:4248]	0.497518	-0.0667066	-0.0214486	1.41178	0.954815	0.985243	-0.10973	-0.035837
221303	FAM162B	family with sequence similarity 162 member B [Source:HGNC Symbol;Acc:HGNC:21549]	0.497389	0.0438704	0.0380972	1.41166	1.03088	1.02676	0.0750035	0.0650025
84925	DIRC2	disrupted in renal carcinoma 2 [Source:HGNC Symbol;Acc:HGNC:16628]	0.496487	0.130292	0.0342979	1.41077	1.09451	1.02406	0.23009	0.0585684
9401	RECQL4	RecQ like helicase 4 [Source:HGNC Symbol;Acc:HGNC:9949]	0.493037	0.029164	0.18104	1.4074	1.02042	1.1337	0.0501238	0.328178
22832	CEP162	centrosomal protein 162 [Source:HGNC Symbol;Acc:HGNC:21107]	0.492355	-0.369113	-0.105428	1.40674	0.774259	0.929529	-0.555002	-0.173258
348793	WDR53	WD repeat domain 53 [Source:HGNC Symbol;Acc:HGNC:28786]	0.491858	0.115076	-0.110304	1.40625	1.08303	0.926393	0.204385	-0.181185
23014	FBXO21	F-box protein 21 [Source:HGNC Symbol;Acc:HGNC:13592]	0.49131	0.182105	0.186091	1.40572	1.13454	1.13768	0.331604	0.33934
3251	HPRT1	hypoxanthine phosphoribosyltransferase 1 [Source:HGNC Symbol;Acc:HGNC:5157]	0.491141	0.169564	0.160575	1.40556	1.12472	1.11773	0.307525	0.290298
1033	CDKN3	cyclin dependent kinase inhibitor 3 [Source:HGNC Symbol;Acc:HGNC:1791]	0.491099	-0.232445	0.210969	1.40552	0.851191	1.15747	-0.366963	0.388309
8318	CDC45	cell division cycle 45 [Source:HGNC Symbol;Acc:HGNC:1739]	0.489916	0.0739434	-0.00601604	1.40436	1.05259	0.995839	0.130056	-0.0102911
84298	LLPH	LLP homolog, long-term synaptic facilitation [Source:HGNC Symbol;Acc:HGNC:28229]	0.485529	0.159698	-0.105609	1.4001	1.11705	0.929412	0.292561	-0.176425
4338	MOCS2	molybdenum cofactor synthesis 2 [Source:HGNC Symbol;Acc:HGNC:7193]	0.485394	0.119048	0.151107	1.39997	1.08602	1.11042	0.215062	0.276076
4605	MYBL2	MYB proto-oncogene like 2 [Source:HGNC Symbol;Acc:HGNC:7548]	0.484286	0.137795	0.00729666	1.39889	1.10022	1.00507	0.25125	0.0127114
10229	COQ7	coenzyme Q7, hydroxylase [Source:HGNC Symbol;Acc:HGNC:2244]	0.48409	-0.21772	0.09036	1.3987	0.859923	1.06464	-0.35133	0.162115
51097	SCCPDH	saccharopine dehydrogenase (putative) [Source:HGNC Symbol;Acc:HGNC:24275]	0.483982	0.0508138	0.121884	1.3986	1.03585	1.08815	0.0899378	0.221162
79607	FAM118B	family with sequence similarity 118 member B [Source:HGNC Symbol;Acc:HGNC:26110]	0.483827	-0.0285151	-0.0065186	1.39845	0.980429	0.995492	-0.0491184	-0.0113143
221091	LRRN4CL	LRRN4 C-terminal like [Source:HGNC Symbol;Acc:HGNC:33724]	0.483397	0.0766949	-0.14502	1.39803	1.0546	0.904367	0.137173	-0.240266
55705	IPO9	importin 9 [Source:HGNC Symbol;Acc:HGNC:19425]	0.482199	0.142102	0.142621	1.39687	1.10351	1.10391	0.260819	0.26182
9818	NUP58	nucleoporin 58 [Source:HGNC Symbol;Acc:HGNC:20261]	0.480836	0.0628312	0.0766929	1.39555	1.04451	1.0546	0.112535	0.13803
10651	MTX2	metaxin 2 [Source:HGNC Symbol;Acc:HGNC:7506]	0.480534	0.0808014	0.189047	1.39526	1.05761	1.14001	0.145741	0.354224
662	BNIP1	BCL2 interacting protein 1 [Source:HGNC Symbol;Acc:HGNC:1082]	0.479871	0.124925	0.188473	1.39462	1.09045	1.13956	0.229211	0.35365
1869	E2F1	E2F transcription factor 1 [Source:HGNC Symbol;Acc:HGNC:3113]	0.478866	0.12353	-0.0804051	1.39365	1.0894	0.945792	0.2271	-0.137707
400451	FAM174B	family with sequence similarity 174 member B [Source:HGNC Symbol;Acc:HGNC:34339]	0.476448	0.183951	0.0801363	1.39131	1.13599	1.05712	0.347524	0.145964
84938	ATG4C	autophagy related 4C cysteine peptidase [Source:HGNC Symbol;Acc:HGNC:16040]	0.4763	-0.190249	-0.360061	1.39117	0.876454	0.779132	-0.315836	-0.564633
7443	VRK1	vaccinia related kinase 1 [Source:HGNC Symbol;Acc:HGNC:12718]	0.475963	-0.00623548	-0.389618	1.39085	0.995687	0.763332	-0.0110345	-0.605528
5347	PLK1	polo like kinase 1 [Source:HGNC Symbol;Acc:HGNC:9077]	0.475481	-0.321842	0.0388118	1.39038	0.800048	1.02727	-0.512196	0.0698481
84191	FAM96A	family with sequence similarity 96 member A [Source:HGNC Symbol;Acc:HGNC:26235]	0.4751	0.160139	-0.261953	1.39001	1.1174	0.833958	0.301002	-0.425732
9465	AKAP7	A-kinase anchoring protein 7 [Source:HGNC Symbol;Acc:HGNC:377]	0.474267	-0.200749	0.160548	1.38921	0.870099	1.11771	-0.333755	0.302435
84986	ARHGAP19	Rho GTPase activating protein 19 [Source:HGNC Symbol;Acc:HGNC:23724]	0.473139	-0.0963423	0.197271	1.38813	0.935402	1.14653	-0.166437	0.377525
51659	GINS2	GINS complex subunit 2 [Source:HGNC Symbol;Acc:HGNC:24575]	0.473091	0.118145	0.0563756	1.38808	1.08534	1.03985	0.219898	0.102685
80235	PIGZ	phosphatidylinositol glycan anchor biosynthesis class Z [Source:HGNC Symbol;Acc:HGNC:30596]	0.472268	-0.0253274	0.191182	1.38729	0.982598	1.1417	-0.0449339	0.365873
53344	CHIC1	cysteine rich hydrophobic domain 1 [Source:HGNC Symbol;Acc:HGNC:1934]	0.46983	0.133486	0.112592	1.38495	1.09694	1.08117	0.251831	0.210858
56992	KIF15	kinesin family member 15 [Source:HGNC Symbol;Acc:HGNC:17273]	0.469308	-0.368495	-0.224123	1.38445	0.77459	0.856115	-0.586325	-0.374266
90381	TICRR	TOPBP1 interacting checkpoint and replication regulator [Source:HGNC Symbol;Acc:HGNC:28704]	0.468787	0.0339596	0.107624	1.38395	1.02382	1.07745	0.0620354	0.201728
388962	BOLA3	bolA family member 3 [Source:HGNC Symbol;Acc:HGNC:24415]	0.468435	0.0640782	0.168217	1.38361	1.04542	1.12367	0.118394	0.322384
85459	CEP295	centrosomal protein 295 [Source:HGNC Symbol;Acc:HGNC:29366]	0.467875	0.0049105	-0.123423	1.38307	1.00341	0.918007	0.00890045	-0.214042
51573	GDE1	glycerophosphodiester phosphodiesterase 1 [Source:HGNC Symbol;Acc:HGNC:29644]	0.46736	0.12289	0.189325	1.38258	1.08891	1.14023	0.232408	0.36654
83860	TAF3	TATA-box binding protein associated factor 3 [Source:HGNC Symbol;Acc:HGNC:17303]	0.467172	-0.0399971	0.142344	1.3824	0.972657	1.1037	-0.0715044	0.271176
57665	RDH14	retinol dehydrogenase 14 (all-trans/9-cis/11-cis) [Source:HGNC Symbol;Acc:HGNC:19979]	0.466312	0.201853	0.0532197	1.38157	1.15017	1.03758	0.393567	0.0984816
79906	MORN1	MORN repeat containing 1 [Source:HGNC Symbol;Acc:HGNC:25852]	0.463802	0.0804527	0.160365	1.37917	1.05735	1.11757	0.15125	0.31007
93058	COQ10A	coenzyme Q10A [Source:HGNC Symbol;Acc:HGNC:26515]	0.463273	0.172169	0.147089	1.37867	1.12675	1.10733	0.334731	0.28345
57650	KIAA1524	KIAA1524 [Source:HGNC Symbol;Acc:HGNC:29302]	0.463154	0.174733	0.0284549	1.37855	1.12876	1.01992	0.340125	0.0526193
4999	ORC2	origin recognition complex subunit 2 [Source:HGNC Symbol;Acc:HGNC:8488]	0.462008	0.11303	0.0613303	1.37746	1.0815	1.04343	0.215912	0.115053
54965	PIGX	phosphatidylinositol glycan anchor biosynthesis class X [Source:HGNC Symbol;Acc:HGNC:26046]	0.461274	0.183127	0.164295	1.37676	1.13534	1.12062	0.359229	0.320148
8895	CPNE3	copine 3 [Source:HGNC Symbol;Acc:HGNC:2316]	0.460638	-0.0145374	0.11048	1.37615	0.989974	1.07959	-0.026654	0.211584
11190	CEP250	centrosomal protein 250 [Source:HGNC Symbol;Acc:HGNC:1859]	0.458937	0.171544	0.172355	1.37453	1.12626	1.1269	0.337125	0.338816
55635	DEPDC1	DEP domain containing 1 [Source:HGNC Symbol;Acc:HGNC:22949]	0.458888	-0.491876	-0.174723	1.37448	0.7111	0.885938	-0.771466	-0.304587
219854	TMEM218	transmembrane protein 218 [Source:HGNC Symbol;Acc:HGNC:27344]	0.457131	-0.0822314	0.0813636	1.37281	0.944595	1.05802	-0.148614	0.155623
79650	USB1	U6 snRNA biogenesis phosphodiesterase 1 [Source:HGNC Symbol;Acc:HGNC:25792]	0.456122	0.191395	0.186118	1.37185	1.14187	1.1377	0.381518	0.370306
84811	BUD13	BUD13 homolog [Source:HGNC Symbol;Acc:HGNC:28199]	0.455623	0.0522132	-0.0968335	1.37138	1.03685	0.935083	0.0992374	-0.174801
81542	TMX1	thioredoxin related transmembrane protein 1 [Source:HGNC Symbol;Acc:HGNC:15487]	0.455555	0.160199	0.0435554	1.37131	1.11744	1.03065	0.316289	0.0825472
55247	NEIL3	nei like DNA glycosylase 3 [Source:HGNC Symbol;Acc:HGNC:24573]	0.455021	-0.159414	-0.320103	1.3708	0.895389	0.801013	-0.282121	-0.536639
26275	HIBCH	3-hydroxyisobutyryl-CoA hydrolase [Source:HGNC Symbol;Acc:HGNC:4908]	0.454664	-0.0761583	0.0995177	1.37046	0.94858	1.07142	-0.138798	0.192772
3619	INCENP	inner centromere protein [Source:HGNC Symbol;Acc:HGNC:6058]	0.454629	-0.1218	0.0685791	1.37043	0.91904	1.04868	-0.218556	0.131424
65082	VPS33A	VPS33A, CORVET/HOPS core subunit [Source:HGNC Symbol;Acc:HGNC:18179]	0.453242	-0.268734	0.107487	1.36911	0.830048	1.07735	-0.460434	0.209555
64965	MRPS9	mitochondrial ribosomal protein S9 [Source:HGNC Symbol;Acc:HGNC:14501]	0.452186	0.187658	0.116231	1.36811	1.13891	1.0839	0.377368	0.227919
79598	CEP97	centrosomal protein 97 [Source:HGNC Symbol;Acc:HGNC:26244]	0.452107	-0.18428	-0.0149623	1.36804	0.880088	0.989683	-0.325815	-0.0280339
55972	SLC25A40	solute carrier family 25 member 40 [Source:HGNC Symbol;Acc:HGNC:29680]	0.450564	-0.232439	-0.0434363	1.36657	0.851195	0.970341	-0.405935	-0.0809087
56648	EIF5A2	eukaryotic translation initiation factor 5A2 [Source:HGNC Symbol;Acc:HGNC:3301]	0.449935	0.0456668	0.197112	1.36598	1.03216	1.1464	0.0878743	0.400026
219902	TMEM136	transmembrane protein 136 [Source:HGNC Symbol;Acc:HGNC:28280]	0.449148	-0.0187063	0.0529317	1.36523	0.987117	1.03737	-0.035272	0.10232
25936	NSL1	NSL1, MIS12 kinetochore complex component [Source:HGNC Symbol;Acc:HGNC:24548]	0.448516	-0.16093	-0.0687076	1.36464	0.894448	0.953492	-0.289472	-0.127547
9937	DCLRE1A	DNA cross-link repair 1A [Source:HGNC Symbol;Acc:HGNC:17660]	0.448325	0.0671916	0.162391	1.36445	1.04768	1.11914	0.130812	0.326899
90417	KNSTRN	kinetochore localized astrin/SPAG5 binding protein [Source:HGNC Symbol;Acc:HGNC:30767]	0.44752	0.0532718	-0.0185278	1.36369	1.03762	0.98724	0.103426	-0.0350856
25904	CNOT10	CCR4-NOT transcription complex subunit 10 [Source:HGNC Symbol;Acc:HGNC:23817]	0.446573	0.17648	0.160823	1.3628	1.13012	1.11792	0.358665	0.325041
55732	C1orf112	chromosome 1 open reading frame 112 [Source:HGNC Symbol;Acc:HGNC:25565]	0.446425	0.0769061	0.0457623	1.36266	1.05475	1.03223	0.150978	0.0888669
54948	MRPL16	mitochondrial ribosomal protein L16 [Source:HGNC Symbol;Acc:HGNC:14476]	0.443945	0.0699314	0.140313	1.36032	1.04967	1.10214	0.137841	0.283483
201255	LRRC45	leucine rich repeat containing 45 [Source:HGNC Symbol;Acc:HGNC:28302]	0.442841	-0.124893	0.0584986	1.35928	0.917072	1.04138	-0.230819	0.115179
146909	KIF18B	kinesin family member 18B [Source:HGNC Symbol;Acc:HGNC:27102]	0.441289	-0.200141	0.129934	1.35782	0.870465	1.09424	-0.362014	0.263386
497661	C18orf32	chromosome 18 open reading frame 32 [Source:HGNC Symbol;Acc:HGNC:31690]	0.440364	0.0535924	0.0690349	1.35695	1.03785	1.04901	0.106027	0.137316
4867	NPHP1	nephrocystin 1 [Source:HGNC Symbol;Acc:HGNC:7905]	0.438945	0.0928862	0.118407	1.35561	1.0665	1.08554	0.187006	0.24053
4952	OCRL	OCRL, inositol polyphosphate-5-phosphatase [Source:HGNC Symbol;Acc:HGNC:8108]	0.438268	0.145447	0.108365	1.35498	1.10607	1.07801	0.298817	0.219749
55280	CWF19L1	CWF19-like 1, cell cycle control (S. pombe) [Source:HGNC Symbol;Acc:HGNC:25613]	0.437842	0.170058	0.125792	1.35458	1.1251	1.09111	0.352825	0.256945
755	C21orf2	chromosome 21 open reading frame 2 [Source:HGNC Symbol;Acc:HGNC:1260]	0.437606	0.0135856	0.188879	1.35436	1.00946	1.13988	0.0267001	0.394738
81620	CDT1	chromatin licensing and DNA replication factor 1 [Source:HGNC Symbol;Acc:HGNC:24576]	0.436822	0.12692	0.0963041	1.35362	1.09196	1.06903	0.260054	0.195214
9212	AURKB	aurora kinase B [Source:HGNC Symbol;Acc:HGNC:11390]	0.435565	-0.234013	0.0263521	1.35244	0.850266	1.01843	-0.424847	0.0523031
55723	ASF1B	anti-silencing function 1B histone chaperone [Source:HGNC Symbol;Acc:HGNC:20996]	0.435484	-0.140882	0.108821	1.35236	0.906964	1.07835	-0.264032	0.222346
29015	SLC43A3	solute carrier family 43 member 3 [Source:HGNC Symbol;Acc:HGNC:17466]	0.434447	0.14976	0.0784638	1.35139	1.10938	1.05589	0.311289	0.159062
10081	PDCD7	programmed cell death 7 [Source:HGNC Symbol;Acc:HGNC:8767]	0.432764	0.00116085	0.0534135	1.34982	1.0008	1.03772	0.00230111	0.10782
